# Supplementary material for: Identification of Simplified Microbial Communities That Inhibit Clostridioides difficile Infection through Dilution/Extinction
Source: mSphere. 2020 Jul 29;5(4):e00387-20. doi: 10.1128/mSphere.00387-20 (PMC7392540; doi:10.1128/mSphere.00387-20)
Supplement: TABLE S1 [file mSphere.00387-20-st001.xlsx]

## Sheet: OTU Fit Into
Table S1: OTUs that contribute to partitioning of simplified communities by Dirichlet Multinomial Mixtures
OTU	Sample designation	Community Type with highest mean value	Mean relative abundance in single Dirichlet	Mean percentage relative abundance of OTUs that contribute to the four Dirichlet mixture partitions (P1-P4)												Contribution to total difference	Cumulative Fraction of Difference	Absolute Read Abundance for Samples Analyzed
				Community Type A			Community Type B			Community Type C			Communty Type D
				P3.mean	P3.lci	P3.uci	P2.mean	P2.lci	P2.uci	P4.mean	P4.lci	P4.uci	P1.mean	P1.lci	P1.uci			SC1A, 10-4, A02*	SC1B, 10-5, C10*	SC5A, 10-4, C05*	SC5B, 10-5, D12*	SC2A, 10-4, BR72.B04*	SC2B, 10-4, BR72.B02*	SC2C, 10-5, BR72.B07*	SC2D, 10-5, BR72.B08*	SC2E, 10-5, BR72.B09*	SC2F, 10-5, BR72.B10*	SC2G, 10-5, BR72.B11*	SC2H, 10-5, BR72.B12*	SC3A, 10-4, BR72.A05*	SC3B, 10-4, BR72.A04*	SC3C, 10-5, BR72.A10*	SC4A, 10-4, BR72.C05*	SC4B, 10-4, BR72.C02*	SC4C, 10-4, BR72.C03*	SC4D, 10-4, BR72.C04*	SC4E, 10-4, BR72.C06*	SC4F, 10-5, BR72.C11*	SC4G, 10-5, BR72.C12*
Otu0001	Bacteroides #1	A	24.68	36.86	18.54	73.25	27.76	22.02	34.99	12.58	8.7	18.19	17.45	13.35	22.81	34.58	0.1	3670	4090	1602	5108	2196	3048	3527	3195	2766	2594	2741	2331	1807	1142	992	1554	1160	1456	1539	2494	1936	2330
Otu0021	Acidaminococcus #21	D	0.65	0.04	0	24.62	0.03	0	0.22	0.01	0	2.82	29.4	23.05	37.51	30.62	0.19	0	0	0	0	0	0	0	1	0	0	0	0	0	0	0	2921	2769	2244	2431	2681	3916	4131
Otu0007	Bacteroides #7	C	1.58	1.15	0.29	4.59	0.09	0.03	0.3	14.42	10.08	20.63	8.73	6.35	12	21.91	0.26	201	1	0	0	2	0	2	0	0	0	0	1	1356	1509	1526	1214	939	892	1131	201	1572	774
Otu0025	Clostridium sensu stricto #25	C	1.14	0.66	0.1	4.46	0	0	1.63	12.63	8.73	18.26	6.63	4.7	9.35	18.59	0.31	0	0	0	1431	0	0	0	0	0	0	0	0	1436	731	1968	724	869	944	595	791	334	383
Otu0019	Clostridium XI #19	B	5.95	0.66	0.1	4.46	15.06	11.59	19.56	6.11	3.91	9.54	5.8	4.05	8.31	14.7	0.35	0	0	0	1471	1939	436	1526	2257	1827	2318	1314	1375	546	609	646	664	814	1601	1520	318	123	245
Otu0036	Clostridium sensu stricto #36	B	1.36	2.08	0.53	8.17	9.04	6.71	12.18	0.06	0.01	0.4	0.1	0.03	0.31	10.96	0.38	971	0	5128	0	1121	756	983	819	924	1136	677	637	0	2	0	0	1	1	0	0	0	1
Otu0040	Anaerostipes #40	B	0.89	1.34	0.34	5.31	8.89	6.58	11.99	0.01	0	2.82	0	0	1.78	10.22	0.41	41	88	0	0	477	641	965	1099	999	627	803	1632	0	0	0	0	0	0	0	0	0	0
Otu0026	Blautia #26	C	2.74	0.52	0.08	3.48	2.21	1.39	3.51	8	5.29	12.09	1.58	0.92	2.71	9.18	0.44	0	0	0	4	106	124	83	163	257	229	331	206	714	1067	660	66	439	124	124	150	61	49
Otu0029	Clostridium XlVa #29	C	2.34	0.04	0	24.62	4.14	2.83	6.06	5.05	3.15	8.1	0.71	0.37	1.36	8.44	0.47	0	0	0	0	525	656	624	699	37	150	773	464	479	603	405	29	44	49	14	190	4	24
Otu0005	Enterobacteriaceae #5	B	6.28	6.68	2.32	19.22	7.02	5.09	9.68	3.43	2	5.87	2.37	1.47	3.82	7.9	0.49	2238	2995	1809	0	216	634	428	458	901	1363	1313	799	216	172	884	254	310	131	207	446	136	67
Otu0027	Bacteroides #27	C	0.88	0.49	0.07	3.27	0	0	1.63	4.01	2.41	6.67	2.3	1.42	3.72	5.82	0.51	0	0	0	1	0	0	0	0	0	0	0	0	337	343	480	237	130	189	176	678	79	120
Otu0023	Enterococcus #23	C	1.29	1.48	0.37	5.83	0.15	0.06	0.36	5.2	3.25	8.31	0.8	0.4	1.59	5.73	0.52	0	0	120	188	0	1	0	1	1	0	1	1	614	278	750	147	25	29	86	0	141	205
Otu0018	Phascolarctobacterium #18	B	2.55	1.43	0.36	5.64	1.44	0.85	2.43	0.83	0.36	1.95	1.26	0.71	2.24	5.23	0.54	98	124	0	0	76	101	80	74	110	135	125	74	37	99	45	60	118	65	41	143	70	108
Otu0031	Peptostreptococcaceae #31	A	0.17	4.78	1.62	14.14	0	0	1.63	0.01	0	2.82	0	0	1.78	5.12	0.55	0	2451	293	1033	0	0	0	0	0	0	0	0	0	0	0	0	0	0	0	0	0	0
Otu0060	Bilophila #60	D	0.49	0.04	0	24.62	0	0	1.63	0.01	0	2.82	4	2.67	5.99	4.93	0.57	0	0	0	0	0	0	0	0	0	0	0	0	0	0	0	254	353	294	373	317	470	482
Otu0037	Lachnospiraceae #37	A	2.19	1.15	0.29	4.55	1.14	0.65	1.99	0.81	0.35	1.92	1.02	0.55	1.86	4.64	0.58	25	0	5	0	45	20	85	76	115	108	78	62	53	46	61	61	44	64	39	50	64	84
Otu0020	Clostridium XVIII #20	C	0.59	1.44	0.36	5.67	0.16	0.06	0.42	3.36	1.96	5.77	0	0	1.78	4.63	0.6	643	0	0	21	46	51	0	2	0	0	1	0	129	646	368	0	0	0	0	0	0	0
Otu0043	Peptoniphilus #43	B	1.02	0.04	0	24.62	2.68	1.72	4.17	0.28	0.08	1.02	0.11	0.03	0.33	4.29	0.61	0	0	0	0	711	706	494	45	149	8	340	908	51	51	0	1	0	0	5	0	0	1
Otu0003	Akkermansia #3	C	0.28	0.52	0.08	3.48	0.03	0	0.22	3.71	2.2	6.26	0	0	1.78	4.19	0.62	4	0	0	0	0	1	0	0	0	0	0	0	621	500	137	0	0	0	0	0	0	0
Otu0086	Lachnospiraceae #86	A	0.79	2.34	0.76	7.19	1.15	0.65	2.05	0.01	0	2.82	0	0	1.78	3.49	0.63	36	3	718	0	3	1	143	238	309	181	191	205	0	0	0	0	0	0	0	0	0	0
Otu0108	Bacteroides #108	A	0.94	2.09	0.68	6.41	0.43	0.22	0.84	0.06	0.01	0.37	0.11	0.04	0.35	3.36	0.64	9	0	36	26	5	8	15	8	12	4	6	13	0	1	0	3	0	2	0	0	0	4
Otu0068	Anaerorhabdus #68	B	1.07	0.04	0	24.62	0.45	0.23	0.88	0.12	0.03	0.48	0.34	0.17	0.71	3.3	0.65	0	0	0	0	6	3	10	5	8	20	19	21	2	0	2	10	1	2	6	2	14	10
Otu0030	Clostridium XlVa #30	B	1.19	0.04	0	24.62	0.86	0.46	1.63	0.24	0.07	0.88	0.45	0.2	1.02	3.15	0.66	0	0	0	0	110	115	83	40	0	80	98	62	17	58	0	88	42	46	73	73	0	0
Otu0045	Flavonifractor #45	B	1.83	1.12	0.28	4.45	2.02	1.25	3.25	1.12	0.51	2.45	0.31	0.14	0.68	3.12	0.67	19	0	4	0	97	67	86	99	142	177	579	337	66	48	184	4	2	2	2	75	0	40
Otu0178	Eggerthella #178	D	0.98	0.04	0	24.62	0.33	0.16	0.68	0.12	0.03	0.49	0.38	0.18	0.77	3.05	0.68	0	0	0	0	0	1	8	2	40	9	10	9	1	0	5	4	6	9	5	4	12	5
Otu0100	Ruminococcaceae #100	D	1.31	0.54	0.08	3.65	0.6	0.32	1.14	0.01	0	2.82	1.1	0.61	2	2.99	0.69	13	0	0	0	33	8	21	18	54	54	4	16	0	0	0	58	68	39	57	87	84	72
Otu0062	Ruminococcaceae #62	B	1.01	0.04	0	24.62	0.61	0.32	1.14	0.39	0.14	1.09	0.16	0.06	0.43	2.84	0.69	0	0	0	0	21	5	21	59	93	14	11	11	2	30	47	1	0	0	0	32	10	1
Otu0044	Faecalicoccus #44	C	1.07	0.53	0.08	3.54	0.21	0.09	0.51	0.54	0.21	1.39	0.41	0.2	0.84	2.59	0.7	6	0	0	0	20	0	3	0	0	27	8	2	18	31	34	2	67	15	1	6	26	6
Otu0061	Clostridium XlVa #61	A	1.17	1.32	0.33	5.2	0.5	0.26	0.96	0.5	0.19	1.31	0.14	0.05	0.39	2.52	0.71	0	0	114	21	8	3	22	18	15	26	23	6	22	39	15	2	3	0	0	2	0	1
Otu0071	Eubacterium #71	C	0.7	0.04	0	24.62	0	0	1.63	1.66	0.84	3.3	0.88	0.47	1.64	2.49	0.72	0	0	0	0	0	0	0	0	0	0	0	0	126	141	151	53	65	33	19	62	42	53
Otu0096	Fusobacterium #96	D	0.69	0.04	0	24.62	0.06	0.02	0.24	0.11	0.03	0.42	1.33	0.73	2.41	2.49	0.72	0	0	0	0	0	1	1	0	0	0	0	0	1	0	1	323	412	305	217	618	3	1
Otu0119	Coprococcus #119	D	0.83	0.04	0	24.62	0.23	0.1	0.51	0.01	0	2.82	0.76	0.4	1.46	2.3	0.73	0	0	0	0	0	2	6	4	4	0	3	4	0	0	0	5	77	57	11	3	307	183
Otu0082	Ruminococcus2 #82	D	1.03	0.55	0.08	3.72	0.14	0.04	0.42	0.57	0.22	1.45	0.6	0.31	1.19	2.26	0.74	21	0	0	0	28	48	0	0	0	0	0	73	47	24	23	3	3	14	3	56	299	228
Otu0110	Blautia #110	D	0.44	0.04	0	24.62	0	0	1.63	0.01	0	2.82	1.24	0.7	2.22	2.07	0.74	0	0	0	0	0	0	0	0	0	0	0	0	0	0	0	110	302	262	25	33	71	33
Otu0035	Alistipes #35	C	0.88	0.04	0	24.62	0.13	0.04	0.39	0.87	0.37	2.01	0.42	0.21	0.85	2.04	0.75	0	0	0	0	147	185	1	0	0	0	0	0	63	85	37	4	19	8	3	12	9	13
Otu0010	Bacteroides #10	B	1.06	0.6	0.09	4.01	1.53	0.91	2.57	1.07	0.49	2.36	0.04	0.01	0.24	1.97	0.76	138	0	0	0	96	153	118	155	39	83	98	150	100	97	50	0	0	0	0	1	0	0
Otu0056	Clostridium sensu stricto #56	B	0.57	0.04	0	24.62	0.9	0.5	1.63	0.01	0	2.82	0.04	0.01	0.24	1.95	0.76	0	0	0	0	148	9	52	44	72	110	19	29	0	0	0	0	0	0	0	1	0	0
Otu0274	Collinsella #274	D	0.61	0.04	0	24.62	0.14	0.05	0.38	0.01	0	2.82	0.33	0.16	0.68	1.9	0.77	0	0	0	0	1	0	0	2	0	0	14	9	0	0	0	4	14	7	4	5	2	1
Otu0051	Clostridium sensu stricto #51	D	0.45	0.48	0.07	3.27	0	0	1.63	0.01	0	2.82	1.42	0.78	2.61	1.9	0.77	0	0	1	0	0	0	0	0	0	0	0	0	0	0	0	707	520	678	602	0	26	20
Otu0135	Ruminococcaceae #135	A	0.74	0.5	0.07	3.38	0.37	0.19	0.72	0.14	0.04	0.56	0.07	0.02	0.29	1.88	0.78	0	0	2	0	12	4	7	3	20	10	1	2	0	5	4	0	0	0	0	0	4	3
Otu0081	Peptoniphilus #81	A	0.8	0.99	0.25	3.95	0.23	0.1	0.56	0.01	0	2.82	0.5	0.22	1.12	1.85	0.78	1	0	5	0	1	10	0	1	163	219	0	0	0	0	0	124	10	93	198	0	0	175
Otu0074	Ruminococcaceae #74	A	0.45	1.32	0.33	5.21	0.42	0.18	0.97	0.01	0	2.82	0	0	1.78	1.78	0.79	79	0	31	0	375	404	342	9	0	0	0	67	0	0	0	0	0	0	0	0	0	0
Otu0137	Sutterella #137	D	0.58	0.04	0	24.62	0	0	1.63	0.22	0.06	0.8	0.85	0.45	1.6	1.74	0.79	0	0	0	0	0	0	0	0	0	0	0	0	0	8	60	29	57	80	110	5	57	47
Otu0131	Ruminococcaceae #131	B	0.65	0.53	0.08	3.56	0.98	0.55	1.75	0.06	0.01	0.4	0	0	1.78	1.69	0.8	7	0	0	0	14	19	116	77	41	130	86	40	0	2	0	0	0	0	0	0	0	0
Otu0092	Hungatella #92	A	0.62	1.23	0.31	4.88	0.22	0.09	0.53	0.56	0.22	1.44	0	0	1.78	1.68	0.8	27	0	22	0	15	36	3	0	4	0	13	0	34	75	9	0	0	0	0	0	0	0
Otu0102	Butyricicoccus #102	C	0.17	0.04	0	24.62	0	0	1.63	1.38	0.67	2.87	0	0	1.78	1.67	0.81	0	0	0	0	0	0	0	0	0	0	0	0	110	65	188	0	0	0	0	0	0	0
Otu0080	Lactonifactor #80	B	0.58	0.04	0	24.62	0.52	0.27	1	0.12	0.03	0.48	0	0	1.78	1.65	0.81	0	0	0	0	1	3	25	35	137	23	16	7	2	2	0	0	0	0	0	0	0	0
Otu0077	Ruminococcaceae #77	A	1.02	1.39	0.35	5.47	0.84	0.46	1.52	1.09	0.5	2.41	0	0	1.78	1.64	0.82	0	0	70	94	35	25	38	27	57	33	51	53	46	272	42	0	0	0	0	0	0	0
Otu0047	Clostridium XlVa #47	D	0.56	0.04	0	24.62	0.07	0.02	0.28	0.19	0.05	0.7	0.39	0.17	0.9	1.55	0.82	0	0	0	0	10	12	0	0	0	0	0	0	10	16	0	67	57	30	31	38	0	0
Otu0107	Ruminococcaceae #107	B	0.8	0.52	0.08	3.51	0.62	0.33	1.18	0.57	0.22	1.45	0	0	1.78	1.48	0.83	5	0	0	0	2	2	16	198	363	54	11	11	47	16	34	0	0	0	0	0	0	0
Otu0213	Bacteroides #213	C	0.5	0.04	0	24.62	0	0	1.63	0.31	0.11	0.88	0.29	0.13	0.63	1.36	0.83	0	0	0	0	0	0	0	0	0	0	0	0	10	4	14	6	12	5	7	2	3	0
Otu0117	Lachnospiraceae #117	B	0.44	0.04	0	24.62	0.3	0.13	0.65	0.01	0	2.82	0.07	0.02	0.28	1.35	0.83	0	0	0	0	68	84	1	3	0	7	0	12	0	0	0	1	3	0	0	0	0	0
Otu0101	Bacteroides #101	A	0.63	0.5	0.07	3.38	0	0	1.63	0.28	0.1	0.81	0.4	0.2	0.83	1.35	0.84	2	0	0	0	0	0	0	0	0	0	0	0	5	7	7	9	7	4	159	1	10	3
Otu0424	Veillonella #424	A	0.1	1.15	0.29	4.54	0	0	1.63	0.01	0	2.82	0	0	1.78	1.34	0.84	6	20	0	0	0	0	0	0	0	0	0	0	0	0	0	0	0	0	0	0	0	0
Otu0210	Lachnospiraceae #210	B	0.45	0.04	0	24.62	0.46	0.24	0.88	0.01	0	2.82	0	0	1.78	1.31	0.85	0	0	0	0	5	9	10	11	7	10	12	16	0	0	0	0	0	0	0	0	0	0
Otu0356	Lachnospiraceae #356	B	0.41	0.04	0	24.62	0.25	0.12	0.52	0.06	0.01	0.37	0	0	1.78	1.27	0.85	0	0	0	0	0	3	3	3	4	1	1	2	1	0	0	0	0	0	0	0	0	0
Otu0339	Ruminococcaceae #339	D	0.41	0.04	0	24.62	0	0	1.63	0.14	0.04	0.53	0.23	0.11	0.52	1.24	0.85	0	0	0	0	0	0	0	0	0	0	0	0	2	0	6	4	2	4	2	2	0	1
Otu0164	Bacteroides #164	D	0.42	0.04	0	24.62	0	0	1.63	0.19	0.06	0.59	0.23	0.1	0.55	1.23	0.86	0	0	0	0	0	0	0	0	0	0	0	0	5	2	1	0	0	36	1	12	4	3
Otu0111	Ruminococcaceae #111	C	0.16	0.04	0	24.62	0	0	1.63	0.94	0.41	2.13	0	0	1.78	1.21	0.86	0	0	0	0	0	0	0	0	0	0	0	0	121	73	31	0	0	0	0	0	0	0
Otu0151	Erysipelotrichaceae #151	A	0.44	0.61	0.09	4.09	0.28	0.14	0.59	0.01	0	2.82	0	0	1.78	1.19	0.86	0	211	0	0	4	0	2	6	6	2	20	1	0	0	0	0	0	0	0	0	0	0
Otu0002	Parabacteroides #2	A	0.55	0.49	0.07	3.27	0	0	1.63	0.19	0.06	0.57	0.33	0.15	0.72	1.18	0.87	0	0	0	1	0	0	0	0	0	0	0	0	3	2	1	10	9	20	5	44	1	0
Otu0182	Clostridiales #182	A	0.52	0.55	0.08	3.69	0.3	0.14	0.65	0.14	0.04	0.53	0	0	1.78	1.14	0.87	18	0	0	0	25	27	20	13	0	1	9	0	4	3	0	0	0	0	0	0	0	0
Otu0065	Clostridiales #65	C	0.11	0.04	0	24.62	0	0	1.63	0.97	0.36	2.64	0	0	1.78	1.14	0.87	0	0	0	0	0	0	0	0	0	0	0	0	474	671	0	0	0	0	0	0	0	0
Otu0250	Dorea #250	B	0.39	0.04	0	24.62	0.36	0.17	0.73	0.01	0	2.82	0	0	1.78	1.14	0.88	0	0	0	0	12	18	6	5	2	10	29	0	0	0	0	0	0	0	0	0	0	0
Otu0050	Parabacteroides #50	D	0.71	0.49	0.07	3.27	0	0	1.63	0.58	0.23	1.47	0.65	0.33	1.26	1.12	0.88	0	0	0	1	0	0	0	0	0	0	0	0	36	34	23	23	52	21	33	34	11	15
Otu0157	Bacteroides #157	A	0.53	0.52	0.08	3.48	0	0	1.63	0.24	0.08	0.71	0.23	0.1	0.51	1.12	0.88	4	0	0	0	0	0	0	0	0	0	0	0	8	3	3	3	3	1	1	8	1	0
Otu0347	Anaerostipes #347	D	0.36	0.04	0	24.62	0	0	1.63	0.01	0	2.82	0.3	0.14	0.62	1.1	0.89	0	0	0	0	0	0	0	0	0	0	0	0	0	0	0	4	4	7	3	2	1	2
Otu0255	Clostridium sensu stricto #255	A	0.38	0.57	0.08	3.84	0.25	0.11	0.56	0.01	0	2.82	0	0	1.78	1.08	0.89	0	0	0	48	1	2	15	20	4	0	13	0	0	0	0	0	0	0	0	0	0	0
Otu0231	Bacteroides #231	D	0.46	0.49	0.07	3.27	0	0	1.63	0.01	0	2.82	0.58	0.3	1.14	1.06	0.89	0	1	0	0	0	0	0	0	0	0	0	0	0	0	0	17	11	21	18	36	25	14
Otu0017	Bacteroides #17	D	0.29	0.04	0	24.62	0	0	1.63	0.01	0	2.82	0.52	0.23	1.16	1.05	0.9	0	0	0	0	0	0	0	0	0	0	0	0	0	0	0	112	144	103	113	33	0	0
Otu0099	Coprococcus #99	C	0.64	0.55	0.08	3.72	0.36	0.17	0.78	0.64	0.26	1.6	0	0	1.78	1.01	0.9	22	0	0	0	103	143	4	2	20	45	0	0	40	39	31	0	0	0	0	0	0	0
Otu0136	Oscillibacter #136	A	0.22	0.65	0.1	4.34	0.11	0.04	0.35	0.01	0	2.82	0	0	1.78	0.96	0.9	807	0	0	0	1	13	0	0	0	0	0	100	0	0	0	0	0	0	0	0	0	0
Otu0085	Lachnospiraceae #85	A	0.43	0.51	0.08	3.44	0.13	0.05	0.34	0.48	0.18	1.27	0	0	1.78	0.86	0.91	3	0	0	0	0	0	1	0	2	0	1	2	25	10	40	0	0	0	0	0	0	0
Otu0321	Ruminococcaceae #321	A	0.21	0.55	0.08	3.72	0.11	0.04	0.35	0.01	0	2.82	0	0	1.78	0.86	0.91	21	0	0	0	23	5	0	0	5	0	0	0	0	0	0	0	0	0	0	0	0	0
Otu0070	Clostridium XlVb #70	B	0.29	0.04	0	24.62	0.33	0.14	0.78	0.01	0	2.82	0	0	1.78	0.85	0.91	0	0	0	0	108	179	0	2	0	0	109	130	0	0	0	0	0	0	0	0	0	0
Otu0145	Clostridium XlVa #145	D	0.27	0.04	0	24.62	0.07	0.02	0.28	0.07	0.01	0.45	0.09	0.02	0.35	0.82	0.91	0	0	0	0	10	11	0	0	0	0	0	0	0	6	0	0	0	0	0	0	50	31
Otu0396	Clostridiales #396	A	0.2	0.52	0.08	3.48	0.07	0.02	0.26	0.01	0	2.82	0.04	0.01	0.24	0.81	0.92	4	0	0	0	2	3	0	0	0	0	0	0	0	0	0	0	1	0	0	0	0	0
Otu0089	Oscillibacter #89	B	0.28	0.04	0	24.62	0.21	0.08	0.56	0.01	0	2.82	0.04	0.01	0.24	0.81	0.92	0	0	0	0	240	606	0	0	0	0	38	1	0	0	0	0	0	1	0	0	0	0
Otu0084	Finegoldia #84	B	0.28	0.04	0	24.62	0.29	0.12	0.68	0.01	0	2.82	0	0	1.78	0.8	0.92	0	0	0	0	189	241	0	1	0	0	9	104	0	0	0	0	0	0	0	0	0	0
Otu0293	Anaerococcus #293	A	0.21	0.51	0.08	3.44	0.07	0.02	0.28	0.06	0.01	0.43	0	0	1.78	0.79	0.92	0	0	3	0	7	11	0	0	0	0	0	0	4	0	0	0	0	0	0	0	0	0
Otu0155	Clostridium XlVb #155	A	0.06	0.64	0.1	4.33	0	0	1.63	0.01	0	2.82	0	0	1.78	0.74	0.92	776	0	0	0	0	0	0	0	0	0	0	0	0	0	0	0	0	0	0	0	0	0
Otu0120	Ruminococcaceae #120	A	0.06	0.63	0.09	4.22	0	0	1.63	0.01	0	2.82	0	0	1.78	0.73	0.93	0	0	0	427	0	0	0	0	0	0	0	0	0	0	0	0	0	0	0	0	0	0
Otu0055	Ruminococcaceae #55	A	0.15	0.49	0.07	3.27	0.07	0.02	0.29	0.01	0	2.82	0	0	1.78	0.71	0.93	0	0	0	1	24	9	0	0	0	0	0	0	0	0	0	0	0	0	0	0	0	0
Otu0297	Peptostreptococcaceae #297	A	0.05	0.59	0.09	3.99	0	0	1.63	0.01	0	2.82	0	0	1.78	0.69	0.93	0	0	0	122	0	0	0	0	0	0	0	0	0	0	0	0	0	0	0	0	0	0
Otu0123	Ruminococcaceae #123	A	0.05	0.58	0.09	3.9	0	0	1.63	0.01	0	2.82	0	0	1.78	0.68	0.93	68	0	0	0	0	0	0	0	0	0	0	0	0	0	0	0	0	0	0	0	0	0
Otu0225	Clostridiales #225	C	0.16	0.04	0	24.62	0	0	1.63	0.4	0.14	1.09	0	0	1.78	0.66	0.93	0	0	0	0	0	0	0	0	0	0	0	0	11	24	12	0	0	0	0	0	0	0
Otu0448	Ruminococcaceae #448	A	0.1	0.49	0.07	3.27	0.03	0.01	0.23	0.01	0	2.82	0	0	1.78	0.65	0.94	1	0	0	0	0	0	0	0	10	0	0	0	0	0	0	0	0	0	0	0	0	0
Otu0645	Bacteroides #645	A	0.1	0.49	0.07	3.27	0.03	0	0.22	0.01	0	2.82	0	0	1.78	0.65	0.94	0	1	0	0	0	0	0	1	0	0	0	0	0	0	0	0	0	0	0	0	0	0
Otu0478	Clostridiales #478	A	0.05	0.55	0.08	3.68	0	0	1.63	0.01	0	2.82	0	0	1.78	0.64	0.94	0	0	16	0	0	0	0	0	0	0	0	0	0	0	0	0	0	0	0	0	0	0
Otu0458	Unclassified Bacteria #458	A	0.05	0.55	0.08	3.67	0	0	1.63	0.01	0	2.82	0	0	1.78	0.64	0.94	15	0	0	0	0	0	0	0	0	0	0	0	0	0	0	0	0	0	0	0	0	0
Otu0435	Ruminococcaceae #435	A	0.05	0.54	0.08	3.66	0	0	1.63	0.01	0	2.82	0	0	1.78	0.64	0.94	0	0	14	0	0	0	0	0	0	0	0	0	0	0	0	0	0	0	0	0	0	0
Otu0523	Asaccharospora #523	A	0.05	0.53	0.08	3.59	0	0	1.63	0.01	0	2.82	0	0	1.78	0.63	0.95	0	9	0	0	0	0	0	0	0	0	0	0	0	0	0	0	0	0	0	0	0	0
Otu0381	Ruminococcaceae #381	B	0.2	0.04	0	24.62	0.14	0.05	0.36	0.01	0	2.82	0	0	1.78	0.62	0.95	0	0	0	0	0	0	2	1	10	2	0	0	0	0	0	0	0	0	0	0	0	0
Otu0662	Lachnospiraceae #662	A	0.05	0.53	0.08	3.54	0	0	1.63	0.01	0	2.82	0	0	1.78	0.62	0.95	0	0	6	0	0	0	0	0	0	0	0	0	0	0	0	0	0	0	0	0	0	0
Otu0209	Lachnospiraceae #209	C	0.16	0.04	0	24.62	0	0	1.63	0.35	0.13	0.98	0	0	1.78	0.62	0.95	0	0	0	0	0	0	0	0	0	0	0	0	33	7	6	0	0	0	0	0	0	0
Otu0146	Sutterella #146	C	0.11	0.04	0	24.62	0	0	1.63	0.44	0.13	1.46	0	0	1.78	0.61	0.95	0	0	0	0	0	0	0	0	0	0	0	0	76	289	0	0	0	0	0	0	0	0
Otu0681	Bacteroides #681	A	0.05	0.51	0.08	3.44	0	0	1.63	0.01	0	2.82	0	0	1.78	0.61	0.95	0	3	0	0	0	0	0	0	0	0	0	0	0	0	0	0	0	0	0	0	0	0
Otu0104	Roseburia #104	D	0.21	0.04	0	24.62	0	0	1.63	0.01	0	2.82	0.19	0.07	0.5	0.6	0.96	0	0	0	0	0	0	0	0	0	0	0	0	0	0	0	13	0	4	1	206	0	0
Otu0067	Bacteroides #67	A	0.05	0.49	0.07	3.27	0	0	1.63	0.01	0	2.82	0	0	1.79	0.58	0.96	0	1	0	0	0	0	0	0	0	0	0	0	0	0	0	0	0	0	0	0	0	0
Otu0578	Burkholderiales #578	A	0.05	0.49	0.07	3.27	0	0	1.63	0.01	0	2.82	0	0	1.78	0.58	0.96	0	0	0	1	0	0	0	0	0	0	0	0	0	0	0	0	0	0	0	0	0	0
Otu0093	Lachnospiraceae #93	A	0.05	0.49	0.07	3.27	0	0	1.63	0.01	0	2.82	0	0	1.79	0.58	0.96	0	1	0	0	0	0	0	0	0	0	0	0	0	0	0	0	0	0	0	0	0	0
Otu0394	Clostridium XVIII #394	A	0.05	0.49	0.07	3.27	0	0	1.63	0.01	0	2.82	0	0	1.78	0.58	0.96	1	0	0	0	0	0	0	0	0	0	0	0	0	0	0	0	0	0	0	0	0	0
Otu0015	Erysipelotrichaceae #15	A	0.05	0.49	0.07	3.27	0	0	1.63	0.01	0	2.82	0	0	1.78	0.58	0.96	0	0	0	1	0	0	0	0	0	0	0	0	0	0	0	0	0	0	0	0	0	0
Otu0306	Porphyromonadaceae #306	A	0.05	0.49	0.07	3.27	0	0	1.63	0.01	0	2.82	0	0	1.79	0.58	0.97	0	1	0	0	0	0	0	0	0	0	0	0	0	0	0	0	0	0	0	0	0	0
Otu0053	Porphyromonadaceae #53	A	0.05	0.48	0.07	3.27	0	0	1.63	0.01	0	2.82	0	0	1.78	0.58	0.97	0	0	1	0	0	0	0	0	0	0	0	0	0	0	0	0	0	0	0	0	0	0
Otu0069	Eisenbergiella #69	B	0.16	0.04	0	24.62	0.08	0.02	0.31	0.01	0	2.82	0.04	0.01	0.25	0.47	0.97	0	0	0	0	35	40	0	0	0	0	0	0	0	0	0	0	0	0	0	6	0	0
Otu0350	Ruminococcaceae #350	B	0.16	0.04	0	24.62	0.11	0.04	0.34	0.01	0	2.82	0	0	1.78	0.46	0.97	0	0	0	0	4	5	0	0	0	0	0	11	0	0	0	0	0	0	0	0	0	0
Otu0307	Dorea #307	B	0.15	0.04	0	24.62	0.06	0.02	0.25	0.01	0	2.82	0.04	0.01	0.25	0.46	0.97	0	0	0	0	0	0	1	0	0	0	0	3	0	0	0	4	0	0	0	0	0	0
Otu0446	Aneurinibacillus #446	D	0.15	0.04	0	24.62	0	0	1.63	0.01	0	2.82	0.12	0.04	0.38	0.45	0.97	0	0	0	0	0	0	0	0	0	0	0	0	0	0	0	4	0	0	7	6	0	0
Otu0490	Bacillales #490	D	0.15	0.04	0	24.62	0	0	1.63	0.01	0	2.82	0.11	0.04	0.35	0.45	0.98	0	0	0	0	0	0	0	0	0	0	0	0	0	0	0	0	4	3	0	0	0	2
Otu0525	Clostridium sensu stricto #525	D	0.15	0.04	0	24.62	0	0	1.63	0.01	0	2.82	0.11	0.04	0.34	0.44	0.98	0	0	0	0	0	0	0	0	0	0	0	0	0	0	0	0	2	3	2	0	0	0
Otu0359	Bacteroides #359	D	0.15	0.04	0	24.62	0	0	1.63	0.06	0.01	0.37	0.07	0.02	0.27	0.42	0.98	0	0	0	0	0	0	0	0	0	0	0	0	0	0	1	0	0	2	0	0	1	0
Otu0088	Clostridiales #88	C	0.1	0.04	0	24.62	0	0	1.63	0.19	0.05	0.72	0	0	1.78	0.35	0.98	0	0	0	0	0	0	0	0	0	0	0	0	14	0	14	0	0	0	0	0	0	0
Otu0034	Ruminococcaceae #34	C	0.1	0.04	0	24.62	0	0	1.63	0.15	0.04	0.58	0	0	1.78	0.31	0.98	0	0	0	0	0	0	0	0	0	0	0	0	6	5	0	0	0	0	0	0	0	0
Otu0022	Parasutterella #22	B	0.11	0.04	0	24.62	0.09	0.02	0.35	0.01	0	2.82	0	0	1.78	0.3	0.98	0	0	0	0	336	163	0	0	0	0	0	0	0	0	0	0	0	0	0	0	0	0
Otu0199	Ruminococcaceae #199	B	0.11	0.04	0	24.62	0.08	0.02	0.31	0.01	0	2.82	0	0	1.78	0.3	0.98	0	0	0	0	72	25	0	0	0	0	0	0	0	0	0	0	0	0	0	0	0	0
Otu0224	Blautia #224	B	0.11	0.04	0	24.62	0.08	0.02	0.31	0.01	0	2.82	0	0	1.78	0.29	0.98	0	0	0	0	45	24	0	0	0	0	0	0	0	0	0	0	0	0	0	0	0	0
Otu0240	Dorea #240	B	0.1	0.04	0	24.62	0.07	0.02	0.29	0.01	0	2.82	0	0	1.78	0.29	0.98	0	0	0	0	16	16	0	0	0	0	0	0	0	0	0	0	0	0	0	0	0	0
Otu0315	Streptococcus #315	B	0.1	0.04	0	24.62	0.07	0.02	0.29	0.01	0	2.82	0	0	1.78	0.29	0.98	0	0	0	0	15	16	0	0	0	0	0	0	0	0	0	0	0	0	0	0	0	0
Otu0206	Oscillibacter #206	B	0.1	0.04	0	24.62	0.07	0.02	0.28	0.01	0	2.82	0	0	1.78	0.29	0.98	0	0	0	0	2	42	0	0	0	0	0	0	0	0	0	0	0	0	0	0	0	0
Otu0484	Lachnospiraceae #484	B	0.1	0.04	0	24.62	0.06	0.02	0.26	0.01	0	2.82	0	0	1.78	0.29	0.99	0	0	0	0	0	0	0	1	6	0	0	0	0	0	0	0	0	0	0	0	0	0
Otu0457	Fusicatenibacter #457	A	0.1	0.04	0	24.62	0.03	0	0.22	0.01	0	2.82	0.04	0.01	0.26	0.29	0.99	0	0	0	0	1	0	0	0	0	0	0	0	0	0	0	0	0	0	0	10	0	0
Otu0126	Clostridiales #126	B	0.1	0.04	0	24.62	0.06	0.02	0.25	0.01	0	2.82	0	0	1.78	0.29	0.99	0	0	0	0	1	3	0	0	0	0	0	0	0	0	0	0	0	0	0	0	0	0
Otu0545	Lachnospiraceae #545	B	0.1	0.04	0	24.62	0.06	0.02	0.24	0.01	0	2.82	0	0	1.78	0.29	0.99	0	0	0	0	0	1	0	0	0	0	1	0	0	0	0	0	0	0	0	0	0	0
Otu0273	Lachnospiraceae #273	B	0.1	0.04	0	24.62	0.06	0.02	0.24	0.01	0	2.82	0	0	1.78	0.29	0.99	0	0	0	0	1	1	0	0	0	0	0	0	0	0	0	0	0	0	0	0	0	0
Otu0496	Hydrogenoanaerobacterium #496	C	0.1	0.04	0	24.62	0	0	1.63	0.13	0.03	0.51	0	0	1.78	0.29	0.99	0	0	0	0	0	0	0	0	0	0	0	0	4	2	0	0	0	0	0	0	0	0
Otu0158	Erysipelotrichaceae #158	D	0.1	0.04	0	24.62	0	0	1.63	0.01	0	2.82	0.08	0.02	0.33	0.28	0.99	0	0	0	0	0	0	0	0	0	0	0	0	0	0	0	0	0	0	0	0	18	15
Otu0580	Ruminococcus2 #580	D	0.1	0.04	0	24.62	0	0	1.63	0.01	0	2.82	0.08	0.02	0.3	0.28	0.99	0	0	0	0	0	0	0	0	0	0	0	0	0	0	0	0	2	0	0	14	0	0
Otu0284	Lachnospiraceae #284	D	0.1	0.04	0	24.62	0	0	1.63	0.01	0	2.82	0.07	0.02	0.29	0.28	0.99	0	0	0	0	0	0	0	0	0	0	0	0	0	0	0	0	0	0	0	0	3	3
Otu0540	Erysipelotrichaceae #540	D	0.1	0.04	0	24.62	0	0	1.63	0.01	0	2.82	0.07	0.02	0.29	0.28	0.99	0	0	0	0	0	0	0	0	0	0	0	0	0	0	0	0	0	0	0	9	0	1
Otu0372	Collinsella #372	C	0.1	0.04	0	24.62	0	0	1.63	0.11	0.03	0.45	0	0	1.78	0.27	0.99	0	0	0	0	0	0	0	0	0	0	0	0	0	2	1	0	0	0	0	0	0	0
Otu0406	Anaerofustis #406	C	0.1	0.04	0	24.62	0	0	1.63	0.06	0.01	0.37	0.04	0.01	0.24	0.26	0.99	0	0	0	0	0	0	0	0	0	0	0	0	0	0	1	0	0	0	0	1	0	0
Otu0188	Oscillibacter #188	A	0.05	0.04	0	24.62	0.04	0.01	0.26	0.01	0	2.82	0	0	1.78	0.13	0.99	0	0	0	0	0	0	0	0	235	0	0	0	0	0	0	0	0	0	0	0	0	0
Otu0263	Anaerotruncus #263	A	0.05	0.04	0	24.62	0.04	0.01	0.24	0.01	0	2.82	0	0	1.78	0.13	1	0	0	0	0	0	0	0	0	30	0	0	0	0	0	0	0	0	0	0	0	0	0
Otu0216	Alistipes #216	A	0.05	0.04	0	24.62	0.03	0	0.22	0.01	0	2.82	0	0	1.78	0.13	1	0	0	0	0	2	0	0	0	0	0	0	0	0	0	0	0	0	0	0	0	0	0
Otu0311	Bacteroides #311	A	0.05	0.04	0	24.62	0.03	0	0.22	0.01	0	2.82	0	0	1.78	0.13	1	0	0	0	0	0	0	1	0	0	0	0	0	0	0	0	0	0	0	0	0	0	0
Otu0670	Ruminococcaceae #670	A	0.05	0.04	0	24.62	0.03	0	0.22	0.01	0	2.82	0	0	1.78	0.13	1	0	0	0	0	0	1	0	0	0	0	0	0	0	0	0	0	0	0	0	0	0	0
Otu0634	Sporobacter #634	A	0.05	0.04	0	24.62	0.03	0	0.22	0.01	0	2.82	0	0	1.78	0.13	1	0	0	0	0	0	0	0	0	0	0	0	1	0	0	0	0	0	0	0	0	0	0
Otu0338	Firmicutes #338	A	0.05	0.04	0	24.62	0	0	1.63	0.01	0	2.82	0.04	0.01	0.25	0.12	1	0	0	0	0	0	0	0	0	0	0	0	0	0	0	0	0	0	0	0	0	0	5
Otu0295	Ruminococcaceae #295	A	0.05	0.04	0	24.62	0	0	1.63	0.01	0	2.82	0.04	0.01	0.25	0.12	1	0	0	0	0	0	0	0	0	0	0	0	0	0	0	0	0	0	0	0	0	0	5
Otu0607	Lachnospiraceae #607	A	0.05	0.04	0	24.62	0	0	1.63	0.01	0	2.82	0.04	0.01	0.25	0.12	1	0	0	0	0	0	0	0	0	0	0	0	0	0	0	0	0	4	0	0	0	0	0
Otu0666	Bacteroides #666	C	0.05	0.04	0	24.62	0	0	1.63	0.07	0.01	0.45	0	0	1.78	0.12	1	0	0	0	0	0	0	0	0	0	0	0	0	6	0	0	0	0	0	0	0	0	0
Otu0589	Clostridium sensu stricto #589	A	0.05	0.04	0	24.62	0	0	1.63	0.01	0	2.82	0.04	0.01	0.24	0.12	1	0	0	0	0	0	0	0	0	0	0	0	0	0	0	0	2	0	0	0	0	0	0
Otu0572	Enterococcaceae #572	A	0.05	0.04	0	24.62	0	0	1.63	0.01	0	2.82	0.04	0.01	0.24	0.12	1	0	0	0	0	0	0	0	0	0	0	0	0	0	0	0	1	0	0	0	0	0	0
Otu0425	Bacteroides #425	C	0.05	0.04	0	24.62	0	0	1.63	0.06	0.01	0.43	0	0	1.78	0.12	1	0	0	0	0	0	0	0	0	0	0	0	0	0	4	0	0	0	0	0	0	0	0
Otu0625	Holdemania #625	C	0.05	0.04	0	24.62	0	0	1.63	0.06	0.01	0.37	0	0	1.78	0.11	1	0	0	0	0	0	0	0	0	0	0	0	0	1	0	0	0	0	0	0	0	0	0
Otu0508	Ruminococcaceae #508	C	0.05	0.04	0	24.62	0	0	1.63	0.06	0.01	0.37	0	0	1.78	0.11	1	0	0	0	0	0	0	0	0	0	0	0	0	1	0	0	0	0	0	0	0	0	0
*Sample names in SRA Accession #PRJNA63259
