# Supplementary material for: Identification of Simplified Microbial Communities That Inhibit Clostridioides difficile Infection through Dilution/Extinction
Source: mSphere. 2020 Jul 29;5(4):e00387-20. doi: 10.1128/mSphere.00387-20 (PMC7392540; doi:10.1128/mSphere.00387-20)
Supplement: TABLE S2 [file mSphere.00387-20-st002.xlsx]

## Sheet: Sheet1
Table S2. Characterization of OTUs clustered at >99% ANI shared by simplified communities and HMbmice.
Median percent abundance (+ interquartile range) of OTUs present in both simplified communities and HMbmice1
OTU	Simplified Communities				HMbmouse baseline2	FMT-treated mouse fecal samples
	SC2	FS2A	FS2B	FS2C		Day 1	Day 4/5	Day 7	Relapse Day 0	Relapse Day 2	Relapse Day 7
Enterobacteriaceae #5	11.15% + 15.92%	12.37% + 10.16%	24.74% + 2.22%	26.82%	0.06%	6.26% + 6.91%	0.01% + 0.02%	0.01% + 0.01%	0.01% + 0.02%	11.12% + 13.79%	0.01% + 0.06%
Bacteroides #3	18.01% + 5.64%	31.26% + 8.44%	28.14% + 5.32%	23.28%	0.05%	4.09% + 8.41%	0.32% + 0.62%	0.22% + 0.26%	0.1% + 0.15%	0.05% + 0.28%	0.42% + 2.08%
Akkermansia #2	0.01% + 0.36%	0.03% + 0.03%	0.03% + 0.03%	0%	0.04%	0.02% + 0.07%	0.04% + 2.87%	0.03% + 4.11%	0.2% + 5.63%	0.11% + 22.63%	16.1% + 35.97%
Parabacteroides #1	0% + 0.06%	0% + 0%	0% + 0%	0%	0.24%	9.34% + 8.33%	0.99% + 0.81%	0.46% + 0.5%	0.37% + 0.29%	34.29% + 21.89%	2.77% + 6.16%
Porphyromonadaceae #10	0% + 0.99%	0% + 0%	0% + 0%	0%	12.61%	0% + 0.01%	1.32% + 8.61%	4.68% + 5.13%	3.98% + 7.56%	0% + 0.01%	0.01% + 0.05%
Bacteroides #11	2.6% + 1.67%	4.43% + 0.61%	5.02% + 1.2%	4.07%	0.12%	1.33% + 1.47%	0.11% + 0.14%	0.07% + 0.09%	0.07% + 0.07%	0.03% + 0.81%	0.25% + 0.31%
Clostridium_XVIII #24	0.82% + 0.67%	0.28% + 0.01%	4.99% + 4.71%	10.17%	0%	0.08% + 0.37%	0% + 0%	0% + 0%	0% + 0%	3.03% + 3.99%	0% + 0.01%
Bacteroides #16	0.76% + 0.4%	1.96% + 0.26%	2.06% + 0.16%	2.33%	0%	0% + 0%	0% + 0.03%	0% + 0.01%	0% + 0%	0.01% + 0.07%	0% + 0.01%
Alistipes #61	1.25% + 0.49%	1.96% + 0.57%	1.43% + 0.04%	1.22%	0%	0% + 0.01%	0.06% + 0.07%	0.02% + 0.03%	0.01% + 0.03%	0% + 0%	0.06% + 0.07%
Bacteroides #18	0.47% + 0.68%	0.73% + 0.31%	0.57% + 0.15%	0.48%	0.01%	0% + 0.02%	0% + 0.02%	0% + 0.01%	0% + 0%	0% + 0.47%	0% + 0.04%
Blautia #31	0.43% + 0.7%	0% + 0%	0% + 0%	0.55%	0.01%	0.32% + 0.61%	0% + 0.02%	0% + 0.01%	0% + 0.01%	0% + 0.02%	0.01% + 0.04%
Flavonifractor #51	0.55% + 0.23%	0% + 0%	0% + 0%	0%	0%	0.24% + 0.4%	0% + 0.01%	0% + 0%	0% + 0%	0% + 0%	0% + 0.01%
Clostridium_XlVa #80	0.17% + 0.16%	0% + 0%	0% + 0%	0%	0%	0.02% + 0.16%	0% + 0%	0% + 0%	0% + 0%	0.07% + 2.07%	0% + 0%
Bacteroides #21	0.22% + 0.18%	0.02% + 0.02%	0.03% + 0.03%	0%	0%	0% + 0.01%	0% + 0.01%	0% + 0%	0% + 0%	0% + 0.22%	0% + 0.01%
Bacteroides #71	0.02% + 0.04%	0.09% + 0.01%	0.08% + 0.02%	0.09%	0%	0.18% + 0.12%	0% + 0.01%	0% + 0%	0% + 0%	0% + 0%	0.02% + 0.03%
Lachnospiraceae #88	0% + 0.06%	0% + 0%	0% + 0%	0%	0.02%	0% + 0%	0.01% + 0.06%	0.01% + 0.05%	0.02% + 0.08%	0% + 0%	0% + 0.03%
Pseudoflavonifractor #146	0% + 0.1%	0% + 0%	0% + 0%	0%	0.01%	0% + 0.01%	0% + 0.01%	0.01% + 0.02%	0.01% + 0.02%	0% + 0%	0.04% + 0.06%
Erysipelotrichaceae #4	0% + 0.03%	0% + 0%	0% + 0%	0%	0.86%	7.83% + 11.87%	8.52% + 20.68%	7.96% + 8.15%	4.22% + 4.01%	0.03% + 0.11%	10.05% + 10.53%
Lachnospiraceae #129	0% + 0.03%	0% + 0%	0% + 0%	0%	0%	0% + 0%	0% + 0%	0% + 0%	0% + 0%	0% + 0%	0% + 0%
Median percent abundance (+ interquartile range) of OTUs detected in simplified communities
OTU	Simplified Communities				HMbmouse baseline2	FMT-treated mouse fecal samples
	SC2	FS2A	FS2B	FS2C		Day 1	Day 4/5	Day 7	Relapse Day 0	Relapse Day 2	Relapse Day 7
Clostridium_XI #23	3.6% + 10.07%	9.25% + 1.27%	5.65% + 2.34%	14.73%	0%	0% + 0%	0% + 0%	0% + 0%	0% + 0%	0% + 0%	0% + 0%
Clostridium_XlVa #34	5.07% + 1.33%	7.95% + 2.89%	7.44% + 3.4%	4.09%	0%	0% + 0.01%	0% + 0%	0% + 0%	0% + 0%	0% + 0%	0% + 0%
Phascolarctobacterium #22	4.46% + 2.94%	3.45% + 3.09%	3.58% + 2.95%	1.18%	0.01%	0% + 0%	0% + 0.01%	0% + 0%	0% + 0%	0% + 0.02%	0% + 0%
Clostridium_sensu_stricto #63	8.59% + 12.52%	0% + 0%	0% + 0%	0%	0%	0% + 0%	0% + 0%	0% + 0%	0% + 0%	0% + 0%	0% + 0%
Clostridium_sensu_stricto #54	0% + 0%	14.31% + 3.04%	5.64% + 5.63%	0%	0%	0% + 0%	0% + 0%	0% + 0%	0% + 0%	0% + 0%	0% + 0%
Peptoniphilus #44	2.54% + 3.58%	1.37% + 0.88%	1% + 0.51%	0.67%	0%	0% + 0%	0% + 0%	0% + 0%	0% + 0%	0% + 0%	0% + 0%
Clostridium_XlVa #92	0.93% + 0.5%	0.94% + 0.33%	1.26% + 0.65%	1.75%	0%	0% + 0%	0% + 0%	0% + 0%	0% + 0%	0% + 0%	0% + 0%
Parasutterella #26	2.7% + 1.58%	0% + 0%	0% + 0%	0%	0%	0% + 0%	0% + 0.01%	0% + 0%	0% + 0%	0% + 0%	0% + 0%
Clostridium_sensu_stricto #40	0.34% + 3.2%	0% + 0%	0% + 0%	0%	0%	0% + 0%	0% + 0%	0% + 0%	0% + 0%	0% + 0%	0% + 0%
Bacteroides #38	0.94% + 0.74%	1.09% + 0.05%	1.05% + 0.01%	1.01%	0%	0% + 0%	0% + 0%	0% + 0%	0% + 0%	0% + 0%	0% + 0%
Clostridium_XlVa #37	2.3% + 1.47%	0.01% + 0.01%	0.01% + 0.01%	0%	0.01%	0% + 0%	0% + 0%	0% + 0%	0% + 0%	0% + 0%	0% + 0%
Clostridium_XlVa #73	0.79% + 1.18%	0.71% + 0.53%	0.63% + 0.61%	0.11%	0%	0% + 0%	0% + 0%	0% + 0%	0% + 0%	0% + 0%	0% + 0%
Finegoldia #105	0.8% + 0.65%	1.04% + 0.29%	0.51% + 0.24%	0.3%	0%	0% + 0%	0% + 0%	0% + 0%	0% + 0%	0% + 0%	0% + 0%
Clostridiales #168	0.26% + 0.59%	1.03% + 0.62%	0.85% + 0.44%	0.84%	0%	0% + 0%	0% + 0%	0% + 0%	0% + 0%	0% + 0%	0% + 0%
Ruminococcaceae #114	1.16% + 1.13%	0.84% + 0.12%	0.48% + 0.48%	0.25%	0%	0% + 0%	0% + 0%	0% + 0%	0% + 0%	0% + 0%	0% + 0%
Bacteroides #49	0.14% + 0.11%	0.67% + 0.09%	0.62% + 0.04%	0.73%	0%	0% + 0%	0% + 0%	0% + 0%	0% + 0%	0% + 0%	0% + 0.03%
Ruminococcaceae #72	0.21% + 0.44%	0% + 0%	0% + 0%	0%	0%	0% + 0.01%	0% + 0%	0% + 0%	0% + 0%	0% + 0%	0% + 0%
Peptoniphilus #103	0.9% + 0.66%	0% + 0%	0.05% + 0.05%	0.75%	0%	0% + 0%	0% + 0%	0% + 0%	0% + 0%	0% + 0%	0% + 0%
Ruminococcaceae #93	0.5% + 1.07%	0% + 0%	0% + 0%	0%	0%	0% + 0%	0% + 0%	0% + 0%	0% + 0%	0% + 0%	0% + 0%
Anaerostipes #41	0% + 1.16%	0% + 0%	0% + 0%	0%	0%	0% + 0%	0% + 0%	0% + 0%	0% + 0%	0% + 0%	0% + 0%
Hungatella #121	0.17% + 0.95%	0% + 0%	0% + 0%	0%	0%	0% + 0%	0% + 0%	0% + 0%	0% + 0%	0% + 0%	0% + 0%
Lachnospiraceae #111	0.73% + 1.32%	0% + 0%	0.04% + 0.04%	0%	0%	0% + 0%	0% + 0%	0% + 0%	0% + 0%	0% + 0%	0% + 0%
Bacteroides #59	0.13% + 0.1%	0.46% + 0.01%	0.43% + 0.04%	0.52%	0%	0% + 0%	0% + 0%	0% + 0%	0% + 0%	0% + 0%	0% + 0%
Clostridium_XlVb #87	0.75% + 0.34%	0% + 0%	0% + 0%	0%	0%	0% + 0%	0% + 0%	0% + 0%	0% + 0%	0% + 0%	0% + 0%
Ruminococcaceae #134	0.28% + 0.45%	0% + 0%	0% + 0%	0%	0%	0% + 0%	0% + 0%	0% + 0%	0% + 0%	0% + 0%	0% + 0%
Eisenbergiella #89	0.24% + 0.52%	0% + 0%	0% + 0%	0.24%	0%	0% + 0%	0% + 0%	0% + 0%	0% + 0%	0% + 0%	0% + 0%
Oscillibacter #112	0% + 0.62%	0% + 0%	0% + 0%	0%	0%	0% + 0%	0% + 0%	0% + 0%	0% + 0%	0% + 0%	0% + 0%
Bacteroides #91	0.07% + 0.13%	0.38% + 0.04%	0.42% + 0.08%	0.35%	0%	0% + 0%	0% + 0%	0% + 0%	0% + 0%	0% + 0%	0% + 0%
Lactonifactor #102	0.01% + 0.16%	0% + 0%	0.11% + 0.11%	0%	0%	0% + 0.01%	0% + 0%	0% + 0%	0% + 0%	0% + 0%	0% + 0%
Bacteroides #113	0.09% + 0.14%	0.34% + 0.05%	0.27% + 0.02%	0.36%	0%	0% + 0%	0% + 0%	0% + 0%	0% + 0%	0% + 0%	0% + 0%
Faecalicoccus #45	0.07% + 0.05%	0.07% + 0.05%	0.09% + 0.03%	0%	0%	0% + 0%	0% + 0%	0% + 0%	0% + 0%	0% + 0%	0% + 0%
Bacteroides #195	0.1% + 0.13%	0.14% + 0.11%	0.12% + 0.09%	0.07%	0%	0% + 0%	0% + 0%	0% + 0%	0% + 0%	0% + 0%	0% + 0.01%
Clostridium_XlVa #450	0.03% + 0.09%	0.08% + 0.01%	0.1% + 0.01%	0.1%	0%	0% + 0%	0% + 0%	0% + 0%	0% + 0%	0% + 0%	0% + 0%
Ruminococcaceae #191	0.04% + 0.08%	0% + 0%	0.12% + 0.12%	0%	0%	0.01% + 0.06%	0.01% + 0.02%	0.01% + 0.03%	0% + 0%	0% + 0.02%	0.01% + 0.02%
Bacteroides #137	0.05% + 0.07%	0.09% + 0.05%	0.13% + 0.09%	0.13%	0%	0% + 0.03%	0% + 0%	0% + 0%	0% + 0%	0% + 0%	0% + 0%
Bacteroides #241	0.04% + 0.05%	0.25% + 0.04%	0.13% + 0.08%	0.11%	0%	0% + 0.01%	0% + 0%	0% + 0%	0% + 0%	0% + 0%	0% + 0%
Coprococcus #135	0% + 0.23%	0% + 0%	0% + 0%	0%	0%	0% + 0%	0% + 0%	0% + 0%	0% + 0%	0% + 0%	0% + 0%
Clostridium_XlVa #493	0.06% + 0.04%	0.05% + 0.02%	0.07% + 0.04%	0.16%	0%	0% + 0%	0% + 0%	0% + 0%	0% + 0%	0% + 0%	0% + 0%
Bacteroides #221	0.01% + 0.03%	0.17% + 0.02%	0.15% + 0.01%	0.24%	0%	0% + 0%	0% + 0%	0% + 0%	0% + 0%	0% + 0%	0% + 0%
Clostridium_XlVa #592	0.02% + 0.03%	0.13% + 0.01%	0.12% + 0.01%	0.07%	0%	0% + 0%	0% + 0%	0% + 0%	0% + 0%	0% + 0%	0% + 0%
Bacteroides #173	0% + 0.03%	0.04% + 0.04%	0.05% + 0.05%	0%	0%	0.04% + 0.05%	0% + 0%	0% + 0%	0% + 0%	0% + 0%	0% + 0.01%
Ruminococcaceae #182	0.17% + 0.19%	0% + 0%	0% + 0%	0%	0%	0% + 0%	0% + 0%	0% + 0%	0% + 0%	0% + 0%	0% + 0%
Ruminococcaceae #144	0.14% + 0.18%	0% + 0%	0% + 0%	0%	0%	0% + 0%	0% + 0%	0% + 0%	0% + 0%	0% + 0%	0% + 0%
Bacteroides #108	0.08% + 0.09%	0.03% + 0.01%	0.05% + 0.02%	0.02%	0%	0% + 0%	0% + 0%	0% + 0%	0% + 0%	0% + 0%	0% + 0%
Escherichia/Shigella #315	0% + 0%	0.02% + 0.02%	0.12% + 0.09%	0.15%	0%	0.02% + 0.02%	0% + 0%	0% + 0%	0% + 0%	0% + 0.01%	0% + 0%
Clostridium_sensu_stricto #725	0% + 0%	0.3% + 0.12%	0.09% + 0.09%	0%	0%	0% + 0%	0% + 0%	0% + 0%	0% + 0%	0% + 0%	0% + 0%
Ruminococcaceae #335	0% + 0.14%	0% + 0%	0% + 0%	0%	0%	0% + 0%	0% + 0%	0% + 0%	0% + 0%	0% + 0%	0% + 0%
Bacteroides #160	0.03% + 0.06%	0.07% + 0.01%	0.06% + 0.01%	0.12%	0%	0% + 0%	0% + 0%	0% + 0%	0% + 0%	0% + 0%	0% + 0%
Lachnospiraceae #263	0% + 0.14%	0% + 0%	0% + 0%	0%	0%	0% + 0%	0% + 0%	0% + 0%	0% + 0%	0% + 0%	0% + 0%
Clostridium_XlVa #690	0.01% + 0.03%	0.05% + 0.01%	0.05% + 0.01%	0.07%	0%	0% + 0%	0% + 0%	0% + 0%	0% + 0%	0% + 0%	0% + 0%
Clostridium_sensu_stricto #557	0% + 0%	0.26% + 0.11%	0.08% + 0.08%	0%	0%	0% + 0%	0% + 0%	0% + 0%	0% + 0%	0% + 0%	0% + 0%
Lachnospiraceae #368	0.09% + 0.09%	0% + 0%	0% + 0%	0%	0%	0% + 0%	0% + 0%	0% + 0%	0% + 0%	0% + 0%	0% + 0%
Clostridium_XlVa #395	0.12% + 0.02%	0% + 0%	0% + 0%	0%	0%	0% + 0%	0% + 0%	0% + 0%	0% + 0%	0% + 0%	0% + 0%
Bacteroides #254	0% + 0.01%	0.08% + 0.04%	0.1% + 0.06%	0.04%	0%	0% + 0%	0% + 0%	0% + 0%	0% + 0%	0% + 0%	0% + 0%
Blautia #399	0.01% + 0.12%	0% + 0%	0% + 0%	0%	0%	0% + 0%	0% + 0%	0% + 0%	0% + 0%	0% + 0%	0% + 0%
Clostridium_sensu_stricto #1010	0.12% + 0.08%	0% + 0%	0% + 0%	0%	0%	0% + 0%	0% + 0%	0% + 0%	0% + 0%	0% + 0%	0% + 0%
Pseudoflavonifractor #156	0.04% + 0.08%	0% + 0%	0% + 0%	0%	0%	0% + 0%	0% + 0%	0% + 0%	0% + 0%	0% + 0%	0% + 0%
Clostridiales #299	0.11% + 0.17%	0% + 0%	0% + 0%	0%	0%	0% + 0%	0% + 0%	0% + 0%	0% + 0%	0% + 0%	0% + 0%
Alistipes #227	0.09% + 0.06%	0% + 0%	0% + 0%	0%	0%	0% + 0%	0% + 0%	0% + 0%	0% + 0%	0% + 0%	0% + 0%
Anaerorhabdus #86	0.05% + 0.05%	0% + 0%	0% + 0%	0%	0%	0% + 0%	0% + 0%	0% + 0%	0% + 0%	0% + 0%	0% + 0%
Anaerococcus #634	0.02% + 0.03%	0.08% + 0.02%	0.03% + 0.03%	0%	0%	0% + 0%	0% + 0%	0% + 0%	0% + 0%	0% + 0%	0% + 0%
Clostridium_XlVa #288	0.02% + 0.09%	0% + 0%	0% + 0%	0%	0%	0% + 0%	0% + 0%	0% + 0%	0% + 0%	0% + 0%	0% + 0%
Alistipes #380	0.06% + 0.04%	0% + 0%	0% + 0%	0%	0%	0% + 0%	0% + 0%	0% + 0%	0% + 0%	0% + 0%	0% + 0%
Ruminococcus2 #106	0% + 0.06%	0% + 0%	0% + 0%	0%	0%	0% + 0%	0% + 0%	0% + 0%	0% + 0%	0% + 0%	0% + 0%
Escherichia/Shigella #531	0% + 0.01%	0% + 0%	0% + 0%	0%	0%	0% + 0%	0% + 0%	0% + 0%	0% + 0%	0% + 0%	0% + 0%
Bacteroides #334	0.03% + 0.06%	0.01% + 0.01%	0.01% + 0.01%	0%	0%	0% + 0%	0% + 0%	0% + 0%	0% + 0%	0% + 0%	0% + 0%
Dorea #497	0.04% + 0.04%	0% + 0%	0% + 0%	0%	0%	0% + 0%	0% + 0%	0% + 0%	0% + 0%	0% + 0%	0% + 0%
Bacteroides #745	0% + 0%	0.01% + 0%	0.01% + 0.01%	0.12%	0%	0% + 0.01%	0% + 0%	0% + 0%	0% + 0%	0% + 0%	0% + 0%
Clostridium_sensu_stricto #872	0.02% + 0.07%	0% + 0%	0% + 0%	0%	0%	0% + 0%	0% + 0%	0% + 0%	0% + 0%	0% + 0%	0% + 0%
Clostridium_XVIII #719	0% + 0%	0% + 0%	0.06% + 0.06%	0.05%	0%	0% + 0%	0% + 0%	0% + 0%	0% + 0%	0% + 0%	0% + 0%
Escherichia/Shigella #524	0.02% + 0.05%	0% + 0%	0% + 0%	0%	0%	0% + 0.01%	0% + 0%	0% + 0%	0% + 0%	0% + 0.01%	0% + 0%
Collinsella #563	0.03% + 0.05%	0% + 0%	0% + 0%	0%	0%	0% + 0%	0% + 0%	0% + 0%	0% + 0%	0% + 0%	0% + 0%
Clostridium_XlVa #1245	0.02% + 0.04%	0% + 0%	0% + 0%	0%	0%	0% + 0%	0% + 0%	0% + 0%	0% + 0%	0% + 0%	0% + 0%
Clostridium_sensu_stricto #1610	0% + 0%	0.09% + 0.03%	0.03% + 0.03%	0%	0%	0% + 0%	0% + 0%	0% + 0%	0% + 0%	0% + 0%	0% + 0%
Dorea #543	0% + 0.04%	0% + 0%	0% + 0%	0%	0%	0% + 0%	0% + 0%	0% + 0%	0% + 0%	0% + 0%	0% + 0%
Clostridium_sensu_stricto #2007	0.02% + 0.04%	0% + 0%	0% + 0%	0%	0%	0% + 0%	0% + 0%	0% + 0%	0% + 0%	0% + 0%	0% + 0%
Lachnospiraceae #907	0% + 0.04%	0% + 0%	0% + 0%	0%	0%	0% + 0%	0% + 0%	0% + 0%	0% + 0%	0% + 0%	0% + 0%
Clostridium_XlVa #948	0.01% + 0.04%	0% + 0%	0% + 0%	0%	0%	0% + 0%	0% + 0%	0% + 0%	0% + 0%	0% + 0%	0% + 0%
Clostridium_sensu_stricto #1018	0% + 0%	0.07% + 0.07%	0% + 0%	0%	0%	0% + 0%	0% + 0%	0% + 0%	0% + 0%	0% + 0%	0% + 0%
Eisenbergiella #787	0% + 0.03%	0% + 0%	0% + 0%	0%	0%	0% + 0%	0% + 0%	0% + 0%	0% + 0%	0% + 0%	0% + 0%
Ruminococcaceae #708	0% + 0.03%	0% + 0%	0% + 0%	0%	0%	0% + 0%	0% + 0%	0% + 0%	0% + 0%	0% + 0%	0% + 0%
Median percent abundance (+ interquartile range) of OTUs detected in HMbmice
OTU	Simplified Communities				HMbmouse baseline2	FMT-treated mouse fecal samples
	SC2	FS2A	FS2B	FS2C		Day 1	Day 4/5	Day 7	Relapse Day 0	Relapse Day 2	Relapse Day 7
Erysipelotrichaceae #8	0% + 0%	0% + 0%	0% + 0%	0%	1.02%	1.76% + 2.77%	3.66% + 6.13%	8.69% + 9.24%	16.52% + 20.12%	0.01% + 0.02%	0.88% + 8.87%
Bacteroides #9	0% + 0%	0.01% + 0.01%	0.01% + 0.01%	0%	0.06%	18.72% + 4.68%	0.21% + 0.29%	0.02% + 0.03%	0.02% + 0.03%	2.41% + 13.15%	0.22% + 1.3%
Porphyromonadaceae #7	0.01% + 0.01%	0% + 0%	0% + 0%	0.01%	16.3%	0% + 0%	7.02% + 12.34%	11.42% + 6.3%	9.77% + 5.66%	0.01% + 0.03%	0.01% + 23.48%
Porphyromonadaceae #6	0% + 0%	0% + 0%	0% + 0%	0%	13.14%	0.01% + 0.01%	8.25% + 7.06%	6.46% + 3.42%	6.04% + 7.23%	0% + 0.02%	5.47% + 12.05%
Bacteroides #14	0% + 0%	0% + 0%	0% + 0%	0%	0.04%	9.09% + 8.64%	0.13% + 0.12%	0.07% + 0.06%	0.04% + 0.04%	0.03% + 1.48%	0.15% + 0.42%
Bifidobacterium #12	0% + 0%	0% + 0%	0% + 0%	0%	0.45%	0.79% + 0.93%	2.69% + 4.01%	4.07% + 11.06%	3.97% + 4.13%	0.16% + 0.37%	1.31% + 3.73%
Bacteroides #27	0% + 0%	0% + 0%	0% + 0%	0%	0.01%	4.71% + 8.7%	0.22% + 0.22%	0.03% + 0.05%	0% + 0.01%	0.06% + 1.06%	0.99% + 1.71%
Porphyromonadaceae #33	0% + 0%	0% + 0%	0% + 0%	0%	0%	0% + 0.17%	0% + 14.68%	0% + 11.67%	0% + 0.01%	0% + 0%	0% + 0%
Bacteroidales #19	0% + 0%	0% + 0%	0% + 0%	0%	3.2%	1.17% + 1.72%	6.16% + 3.92%	3.19% + 1.78%	2.51% + 1.96%	0% + 0%	0% + 3.06%
Erysipelotrichaceae #17	0% + 0.02%	0% + 0%	0% + 0%	0%	2.25%	0.05% + 0.15%	0.1% + 0.84%	0.45% + 1.2%	0.83% + 4.88%	0.01% + 0.07%	0.02% + 0.31%
Porphyromonadaceae #36	0% + 0%	0% + 0%	0% + 0%	0%	11.8%	0% + 0%	1% + 3.07%	3.83% + 3.01%	5.14% + 2.58%	0% + 0%	0% + 0.03%
Bacteroides #20	0% + 0.01%	0% + 0%	0% + 0%	0%	0%	4.14% + 2.02%	0.33% + 0.32%	0.15% + 0.24%	0.08% + 0.29%	1.6% + 3.88%	0.8% + 2.66%
Porphyromonadaceae #39	0% + 0%	0% + 0%	0% + 0%	0%	5.49%	0% + 0%	2.64% + 4.53%	2% + 2.21%	1.65% + 0.85%	0% + 0%	0% + 0%
Betaproteobacteria #15	0% + 0%	0% + 0%	0% + 0%	0%	0.04%	2.56% + 4.03%	2.31% + 3.18%	0.41% + 1.48%	0.04% + 0.24%	4.45% + 3.74%	2.4% + 5.32%
Porphyromonadaceae #13	0% + 0%	0% + 0%	0% + 0%	0%	3.33%	0% + 0%	1.1% + 0.91%	0.85% + 0.69%	1.16% + 1.3%	0.07% + 1.12%	0.74% + 5.12%
Porphyromonadaceae #68	0% + 0%	0% + 0%	0% + 0%	0%	5.67%	0% + 0%	0% + 0%	0.35% + 0.48%	2.73% + 2.27%	0% + 0%	0% + 0%
Desulfovibrionaceae #64	0% + 0%	0% + 0%	0% + 0%	0%	3.14%	0% + 0%	0.01% + 1.08%	0.56% + 1.28%	1.51% + 2.48%	0% + 0%	0% + 0%
Turicibacter #29	0% + 0%	0% + 0%	0% + 0%	0%	2.99%	0% + 0.02%	0.1% + 1.33%	1.02% + 3.71%	0.13% + 1.31%	0% + 0.01%	0.14% + 0.42%
Porphyromonadaceae #57	0% + 0%	0% + 0%	0% + 0%	0%	1.51%	0% + 0%	1.6% + 2.66%	1.66% + 1.44%	0.98% + 1.07%	0% + 0%	0% + 0%
Erysipelotrichaceae #94	0% + 0%	0% + 0%	0% + 0%	0%	0%	0% + 0%	0% + 0%	0% + 0%	0% + 0.25%	0% + 0%	0% + 0%
Porphyromonadaceae #48	0% + 0%	0% + 0%	0% + 0%	0%	0.61%	0% + 0.02%	1.11% + 0.69%	1.3% + 0.75%	1.07% + 0.66%	0% + 0%	0% + 0.01%
Porphyromonadaceae #55	0% + 0%	0% + 0%	0% + 0%	0%	2.95%	0% + 0%	1.43% + 1.83%	1.16% + 0.98%	0.89% + 0.63%	0% + 0%	0% + 0.01%
Olsenella #58	0% + 0%	0% + 0%	0% + 0%	0%	0%	0.32% + 0.95%	0.45% + 0.34%	0.38% + 0.41%	0.4% + 0.53%	0% + 0%	0.23% + 0.53%
Lachnospiraceae #65	0% + 0.01%	0% + 0%	0% + 0%	0%	0.01%	0% + 0%	0.07% + 0.2%	0.11% + 0.17%	0.01% + 0.06%	0% + 0%	0.11% + 0.72%
Lachnospiraceae #43	0% + 0%	0% + 0%	0% + 0%	0%	0%	0% + 0%	0.29% + 0.94%	0.02% + 0.22%	0.02% + 0.13%	0% + 0%	0.05% + 0.46%
Enterococcus #28	0% + 0%	0% + 0%	0% + 0%	0%	0.03%	0.24% + 0.8%	0% + 0.01%	0% + 0%	0% + 0%	0.78% + 1.27%	0.01% + 0.02%
Porphyromonadaceae #99	0% + 0%	0% + 0%	0% + 0%	0%	2.48%	0% + 0%	0.56% + 0.73%	0.72% + 0.62%	0.64% + 0.82%	0% + 0%	0% + 0%
Romboutsia #56	0% + 0%	0% + 0%	0% + 0%	0%	0.16%	0% + 0%	0% + 0.19%	0.11% + 0.64%	0.07% + 0.31%	0% + 0%	0% + 0.01%
Lactobacillus #77	0% + 0%	0% + 0%	0% + 0%	0%	0%	0% + 0.02%	0.07% + 0.17%	0.01% + 0.1%	0.02% + 0.09%	0% + 0%	0% + 0.02%
Porphyromonadaceae #47	0% + 0%	0% + 0%	0% + 0%	0%	0.65%	0% + 0%	0.24% + 0.67%	0.47% + 0.34%	0.5% + 0.42%	0% + 0%	0% + 0.11%
Lactobacillus #81	0% + 0%	0.01% + 0.01%	0% + 0%	0%	0%	0% + 0%	0% + 0.4%	0% + 0.12%	0% + 0.65%	0% + 0.01%	0% + 0.03%
Bacteroides #84	0% + 0%	0% + 0%	0% + 0%	0%	0%	0.46% + 0.41%	0% + 0.01%	0% + 0%	0% + 0%	0.13% + 0.37%	0.01% + 0.07%
Porphyromonadaceae #42	0% + 0%	0% + 0%	0% + 0%	0%	0.81%	0% + 0%	0% + 0.24%	0% + 0.44%	0.12% + 0.82%	0% + 0%	0% + 1.2%
Lactobacillus #53	0% + 0%	0% + 0%	0% + 0%	0%	0.05%	0.02% + 0.25%	0.04% + 0.33%	0.05% + 0.16%	0.11% + 0.16%	0% + 0.02%	0.1% + 0.3%
Porphyromonadaceae #75	0% + 0%	0% + 0%	0% + 0%	0%	0.47%	0% + 0%	0.5% + 0.19%	0.26% + 0.24%	0.27% + 0.2%	0% + 0%	0% + 0%
Porphyromonadaceae #154	0% + 0%	0.01% + 0.01%	0% + 0%	0%	0.42%	0% + 0%	0% + 0.02%	0% + 0.06%	0.01% + 0.08%	0% + 0%	0% + 0%
Bacteroides #32	0% + 0%	0% + 0%	0.01% + 0.01%	0%	0%	0.05% + 0.09%	0.27% + 0.5%	0.15% + 0.3%	0.11% + 0.23%	0% + 0%	0% + 0%
Bacteroides #148	0% + 0%	0% + 0%	0% + 0%	0%	0%	0.28% + 0.49%	0% + 0%	0% + 0%	0% + 0%	0% + 0.03%	0.01% + 0.02%
Lachnospiraceae #110	0% + 0%	0% + 0%	0% + 0%	0%	0%	0% + 0.02%	0.05% + 0.28%	0.06% + 0.06%	0% + 0.01%	0% + 0%	0% + 0.16%
Bacteroides #115	0% + 0%	0% + 0%	0% + 0%	0%	0%	0.29% + 0.33%	0% + 0%	0% + 0%	0% + 0%	0.06% + 0.48%	0% + 0.01%
Porphyromonadaceae #176	0% + 0%	0% + 0%	0% + 0%	0%	0.27%	0% + 0%	0% + 0.08%	0.12% + 0.2%	0.21% + 0.39%	0% + 0%	0% + 0%
Bacteroides #131	0% + 0%	0% + 0%	0% + 0%	0%	0%	0.06% + 0.47%	0% + 0%	0% + 0%	0% + 0%	0.03% + 0.15%	0% + 0.01%
Bacteroides #82	0% + 0%	0% + 0%	0% + 0%	0%	0%	0.31% + 0.35%	0% + 0%	0% + 0%	0% + 0%	0.04% + 0.08%	0.01% + 0.06%
Lachnospiraceae #96	0% + 0%	0% + 0%	0% + 0%	0%	0%	0% + 0%	0% + 0.03%	0.01% + 0.03%	0% + 0.03%	0% + 0.02%	0.01% + 0.11%
Butyricimonas #100	0% + 0%	0% + 0%	0% + 0%	0%	0%	0% + 0%	0.17% + 0.35%	0.04% + 0.15%	0.01% + 0.03%	0% + 0%	0.03% + 0.18%
Ruminococcaceae #62	0% + 0.02%	0% + 0%	0% + 0%	0%	0.03%	0% + 0%	0.03% + 0.06%	0.03% + 0.08%	0.04% + 0.09%	0% + 0%	0.18% + 0.35%
Alistipes #46	0% + 0%	0% + 0%	0% + 0%	0%	0.03%	0.21% + 0.3%	0.12% + 0.14%	0.03% + 0.1%	0.02% + 0.03%	0.02% + 0.13%	0.15% + 0.17%
Odoribacter #204	0% + 0%	0% + 0%	0% + 0%	0%	0.3%	0% + 0%	0% + 0.02%	0.26% + 0.4%	0.07% + 0.29%	0% + 0%	0% + 0%
Bacteroides #128	0% + 0%	0% + 0%	0% + 0%	0%	0%	0.2% + 0.25%	0% + 0%	0% + 0%	0% + 0%	0.08% + 0.2%	0.01% + 0.04%
Peptostreptococcaceae #35	0.01% + 0.02%	0.01% + 0.01%	0.01% + 0.01%	0.02%	0.09%	0.04% + 0.26%	0% + 0%	0% + 0%	0% + 0%	0.03% + 0.88%	0% + 0%
Bifidobacterium #78	0% + 0%	0% + 0%	0% + 0%	0%	0.02%	0.04% + 0.06%	0.11% + 0.26%	0.2% + 0.2%	0.21% + 0.13%	0% + 0.03%	0.06% + 0.34%
Lachnospiraceae #132	0% + 0%	0% + 0%	0% + 0%	0%	0%	0% + 0%	0% + 0.01%	0% + 0.01%	0% + 0%	0% + 0%	0% + 0.06%
Clostridium_XlVa #74	0.01% + 0.02%	0% + 0%	0% + 0%	0%	0%	0.12% + 0.16%	0% + 0.01%	0% + 0%	0% + 0%	0.1% + 0.24%	0.02% + 0.05%
Lachnospiraceae #179	0% + 0%	0% + 0%	0% + 0%	0%	0.02%	0% + 0%	0.05% + 0.15%	0.17% + 0.3%	0.18% + 0.22%	0% + 0%	0.02% + 0.15%
Bacteroides #250	0% + 0%	0% + 0%	0% + 0%	0%	0%	0.16% + 0.21%	0% + 0%	0% + 0%	0% + 0%	0% + 0%	0% + 0.01%
Lachnospiraceae #60	0% + 0.01%	0% + 0%	0% + 0%	0%	0.04%	0% + 0%	0% + 0.01%	0.02% + 0.05%	0.01% + 0.03%	0% + 0%	0.09% + 0.23%
Erysipelotrichaceae #107	0% + 0%	0% + 0%	0% + 0%	0%	0%	0% + 0.03%	0.12% + 0.24%	0.14% + 0.2%	0.03% + 0.1%	0% + 0%	0.01% + 0.13%
Bacteroides #170	0% + 0%	0% + 0%	0% + 0%	0%	0%	0.13% + 0.29%	0% + 0%	0% + 0%	0% + 0%	0% + 0.04%	0% + 0%
Bacteroides #174	0% + 0%	0.01% + 0.01%	0% + 0%	0%	0%	0.19% + 0.18%	0% + 0%	0% + 0%	0% + 0%	0% + 0.07%	0% + 0%
Erysipelotrichaceae #76	0% + 0%	0% + 0%	0% + 0%	0%	0%	0.14% + 0.22%	0.17% + 0.29%	0.11% + 0.13%	0.03% + 0.09%	0% + 0%	0.14% + 0.19%
Ruminococcaceae #98	0% + 0%	0% + 0%	0% + 0%	0%	0%	0% + 0%	0.01% + 0.11%	0.01% + 0.03%	0.02% + 0.05%	0% + 0%	0.04% + 0.09%
Lachnospiraceae #109	0% + 0%	0% + 0%	0% + 0%	0%	0.09%	0% + 0%	0.02% + 0.04%	0.05% + 0.08%	0.02% + 0.03%	0% + 0%	0% + 0.03%
Parabacteroides #52	0% + 0.01%	0% + 0%	0% + 0%	0%	0.04%	0% + 0.01%	0.13% + 0.14%	0.05% + 0.09%	0.05% + 0.15%	0% + 0%	0.01% + 0.17%
Ruminococcaceae #66	0% + 0.01%	0% + 0%	0% + 0%	0%	0.06%	0% + 0.01%	0.12% + 0.15%	0.09% + 0.15%	0.02% + 0.09%	0% + 0%	0.06% + 0.25%
Clostridium_XlVa #67	0% + 0%	0% + 0%	0% + 0%	0%	0.02%	0% + 0%	0.03% + 0.18%	0.03% + 0.06%	0.01% + 0.09%	0% + 0%	0.04% + 0.08%
Bacteroides #85	0% + 0%	0% + 0%	0% + 0%	0%	0%	0.13% + 0.18%	0% + 0.02%	0% + 0%	0% + 0%	0.03% + 0.1%	0.02% + 0.06%
Bacteroides #166	0% + 0%	0% + 0%	0% + 0%	0%	0%	0.11% + 0.17%	0% + 0%	0% + 0%	0% + 0%	0% + 0%	0.03% + 0.09%
Ruminococcaceae #117	0% + 0%	0% + 0%	0% + 0%	0%	0.01%	0% + 0%	0.01% + 0.02%	0.02% + 0.04%	0.02% + 0.04%	0% + 0%	0.1% + 0.22%
Prevotellaceae #298	0% + 0%	0% + 0%	0% + 0%	0%	0%	0% + 0%	0% + 0%	0% + 0%	0% + 0.04%	0% + 0%	0% + 0%
Erysipelotrichaceae #133	0% + 0%	0% + 0%	0% + 0%	0%	0.04%	0% + 0%	0.05% + 0.07%	0.16% + 0.14%	0.19% + 0.16%	0% + 0%	0% + 0.11%
Lachnospiraceae #196	0% + 0%	0% + 0%	0% + 0%	0%	0%	0% + 0%	0.01% + 0.02%	0% + 0.01%	0% + 0.03%	0% + 0%	0.04% + 0.18%
Lachnospiraceae #244	0% + 0%	0% + 0%	0% + 0%	0%	0%	0% + 0%	0% + 0%	0% + 0%	0% + 0.01%	0% + 0%	0% + 0.06%
Clostridiales #265	0% + 0.01%	0% + 0%	0% + 0%	0%	0.04%	0% + 0%	0% + 0%	0% + 0.02%	0.08% + 0.15%	0% + 0%	0% + 0%
Lachnospiraceae #123	0% + 0.02%	0% + 0%	0% + 0%	0%	0.01%	0% + 0%	0.01% + 0.02%	0.02% + 0.05%	0.02% + 0.07%	0% + 0%	0% + 0.15%
Oscillibacter #97	0% + 0.01%	0% + 0%	0% + 0%	0%	0.03%	0% + 0.01%	0.06% + 0.09%	0.04% + 0.06%	0.01% + 0.05%	0% + 0%	0.07% + 0.1%
Clostridiales #400	0% + 0%	0% + 0%	0% + 0%	0%	0%	0% + 0%	0% + 0%	0% + 0.16%	0% + 0.03%	0% + 0%	0% + 0%
Lachnospiraceae #70	0% + 0%	0% + 0%	0% + 0%	0%	0.01%	0% + 0%	0.01% + 0.05%	0.02% + 0.06%	0% + 0%	0% + 0%	0% + 0.11%
Lachnospiraceae #211	0% + 0%	0% + 0%	0% + 0%	0%	0.01%	0% + 0%	0.01% + 0.1%	0.01% + 0.08%	0.02% + 0.05%	0% + 0%	0.02% + 0.09%
Akkermansia #145	0% + 0%	0% + 0%	0% + 0%	0%	0%	0% + 0%	0% + 0%	0% + 0.08%	0% + 0%	0% + 0%	0.1% + 0.21%
Bacteroidales #119	0% + 0%	0% + 0%	0% + 0%	0%	0%	0% + 0%	0.03% + 0.07%	0.1% + 0.07%	0.11% + 0.05%	0% + 0%	0% + 0.22%
Lachnospiraceae #358	0% + 0%	0% + 0%	0% + 0%	0%	0%	0% + 0%	0% + 0.09%	0% + 0%	0% + 0%	0% + 0%	0% + 0%
Bacteroides #205	0% + 0%	0% + 0%	0% + 0%	0%	0%	0.07% + 0.13%	0% + 0.01%	0% + 0%	0% + 0%	0% + 0.01%	0% + 0.03%
Erysipelotrichaceae #232	0% + 0%	0% + 0%	0% + 0%	0%	0.09%	0% + 0%	0% + 0%	0% + 0%	0% + 0.04%	0% + 0%	0% + 0%
Clostridiales #246	0% + 0%	0% + 0%	0% + 0%	0%	0.08%	0% + 0%	0% + 0%	0% + 0.02%	0% + 0.02%	0% + 0%	0% + 0%
Ruminococcaceae #126	0% + 0%	0% + 0%	0% + 0%	0%	0.01%	0% + 0%	0.03% + 0.07%	0.09% + 0.14%	0.04% + 0.04%	0% + 0%	0.04% + 0.07%
Ruminococcaceae #104	0% + 0%	0% + 0%	0% + 0%	0%	0.13%	0% + 0%	0.03% + 0.07%	0.04% + 0.07%	0.02% + 0.06%	0% + 0%	0.06% + 0.09%
Lachnospiraceae #140	0% + 0%	0% + 0%	0% + 0%	0%	0%	0% + 0%	0% + 0.02%	0% + 0%	0% + 0%	0% + 0%	0% + 0%
Unclassified Bacteria #336	0% + 0%	0% + 0%	0% + 0%	0%	0.05%	0% + 0%	0% + 0%	0.02% + 0.08%	0.04% + 0.13%	0% + 0%	0% + 0%
Lachnospiraceae #101	0% + 0%	0% + 0%	0% + 0%	0%	0%	0.01% + 0.05%	0.03% + 0.09%	0.02% + 0.04%	0.02% + 0.06%	0% + 0%	0.04% + 0.06%
Porphyromonadaceae #237	0% + 0%	0% + 0%	0% + 0%	0%	0%	0% + 0%	0.03% + 0.1%	0.03% + 0.06%	0.02% + 0.09%	0% + 0%	0% + 0%
Butyricimonas #220	0% + 0%	0% + 0%	0% + 0%	0%	0%	0% + 0%	0.06% + 0.1%	0% + 0.03%	0% + 0.01%	0% + 0%	0.01% + 0.06%
Ruminococcaceae #127	0% + 0%	0% + 0%	0% + 0%	0%	0.12%	0% + 0.01%	0.03% + 0.04%	0.01% + 0.03%	0% + 0%	0.03% + 0.14%	0.02% + 0.05%
Bacteroides #90	0% + 0%	0% + 0%	0% + 0%	0%	0.02%	0% + 0.04%	0.04% + 0.11%	0.01% + 0.03%	0% + 0.01%	0% + 0%	0% + 0%
Lachnospiraceae #278	0% + 0%	0% + 0%	0% + 0%	0%	0%	0% + 0%	0.01% + 0.09%	0.02% + 0.06%	0% + 0%	0% + 0%	0% + 0%
Unclassified Bacteria #306	0% + 0%	0% + 0%	0% + 0%	0%	0.06%	0% + 0%	0% + 0%	0% + 0.01%	0.02% + 0.11%	0% + 0%	0% + 0%
Porphyromonadaceae #162	0% + 0%	0% + 0%	0% + 0%	0%	0.05%	0% + 0%	0.05% + 0.11%	0.05% + 0.14%	0% + 0.13%	0% + 0%	0% + 0%
Bacteroides #181	0% + 0%	0% + 0%	0% + 0%	0%	0%	0.04% + 0.04%	0% + 0%	0% + 0%	0% + 0%	0% + 0.01%	0% + 0.02%
Erysipelotrichaceae #151	0% + 0%	0% + 0%	0% + 0%	0%	0.03%	0.01% + 0.04%	0.03% + 0.05%	0.05% + 0.08%	0.07% + 0.08%	0% + 0%	0% + 0.05%
Ruminococcaceae #208	0% + 0%	0% + 0%	0% + 0%	0%	0%	0% + 0.08%	0.01% + 0.06%	0.03% + 0.04%	0.02% + 0.08%	0% + 0%	0.01% + 0.03%
Erysipelotrichaceae #155	0% + 0%	0% + 0%	0% + 0%	0%	0%	0% + 0%	0% + 0.01%	0% + 0.01%	0.02% + 0.05%	0% + 0%	0% + 0.07%
Clostridium_IV #136	0% + 0%	0% + 0%	0% + 0%	0%	0%	0% + 0%	0.02% + 0.04%	0.02% + 0.03%	0.01% + 0.03%	0% + 0.01%	0.03% + 0.11%
Enterorhabdus #256	0% + 0%	0% + 0%	0% + 0%	0%	0.03%	0% + 0%	0% + 0.01%	0.04% + 0.06%	0.07% + 0.11%	0% + 0%	0% + 0.02%
Porphyromonadaceae #138	0% + 0%	0% + 0%	0% + 0%	0%	0%	0% + 0%	0.03% + 0.03%	0.06% + 0.05%	0.05% + 0.04%	0% + 0%	0% + 0.12%
Porphyromonadaceae #318	0% + 0%	0% + 0%	0% + 0%	0%	0%	0% + 0%	0.05% + 0.1%	0.08% + 0.08%	0.05% + 0.06%	0% + 0%	0% + 0.01%
Porphyromonadaceae #514	0% + 0%	0% + 0%	0% + 0%	0%	0.14%	0% + 0%	0% + 0%	0.01% + 0.07%	0.06% + 0.07%	0% + 0%	0% + 0%
Erysipelotrichaceae #192	0% + 0%	0% + 0%	0% + 0%	0%	0.09%	0% + 0%	0% + 0%	0% + 0%	0% + 0.04%	0% + 0%	0% + 0%
Unclassified Bacteria #190	0% + 0%	0% + 0%	0% + 0%	0%	0.04%	0% + 0%	0.01% + 0.03%	0.03% + 0.1%	0.01% + 0.02%	0% + 0%	0% + 0%
Unclassified Bacteria #203	0% + 0%	0% + 0%	0% + 0%	0%	0.01%	0% + 0%	0.04% + 0.06%	0.05% + 0.08%	0.02% + 0.04%	0% + 0%	0.01% + 0.06%
Porphyromonadaceae #292	0% + 0%	0% + 0%	0% + 0%	0%	0%	0% + 0%	0% + 0%	0% + 0.08%	0% + 0%	0% + 0%	0% + 0%
Clostridiales #377	0% + 0%	0% + 0%	0% + 0%	0%	0%	0% + 0%	0% + 0%	0% + 0.01%	0.05% + 0.09%	0% + 0%	0% + 0%
Porphyromonadaceae #416	0% + 0%	0% + 0%	0% + 0%	0%	0%	0% + 0%	0% + 0.02%	0.02% + 0.05%	0.04% + 0.09%	0% + 0%	0% + 0%
Bifidobacterium #264	0% + 0%	0% + 0%	0% + 0%	0%	0%	0% + 0%	0.01% + 0.03%	0.04% + 0.06%	0.03% + 0.03%	0% + 0%	0.01% + 0.06%
Bifidobacterium #200	0% + 0%	0% + 0%	0% + 0%	0%	0%	0% + 0.01%	0.01% + 0.03%	0.04% + 0.08%	0.02% + 0.05%	0% + 0%	0.02% + 0.04%
Porphyromonadaceae #372	0% + 0%	0% + 0%	0% + 0%	0%	0.05%	0% + 0%	0% + 0.03%	0.02% + 0.09%	0.05% + 0.11%	0% + 0%	0% + 0%
Porphyromonadaceae #199	0% + 0.02%	0% + 0%	0% + 0%	0%	0%	0% + 0%	0% + 0.02%	0.04% + 0.06%	0.05% + 0.08%	0% + 0%	0% + 0%
Lachnospiraceae #259	0% + 0%	0% + 0%	0% + 0%	0%	0%	0% + 0%	0% + 0.03%	0% + 0.01%	0% + 0.01%	0% + 0%	0% + 0.02%
Firmicutes #384	0% + 0%	0% + 0%	0% + 0%	0%	0%	0% + 0%	0.01% + 0.03%	0.01% + 0.02%	0% + 0.01%	0% + 0%	0.03% + 0.09%
Coriobacteriaceae #545	0% + 0%	0% + 0%	0% + 0%	0%	0.04%	0% + 0%	0% + 0.02%	0.04% + 0.08%	0.03% + 0.03%	0% + 0%	0% + 0%
Clostridium_IV #171	0% + 0%	0% + 0%	0% + 0%	0%	0.01%	0.03% + 0.06%	0.02% + 0.03%	0.02% + 0.07%	0.02% + 0.02%	0% + 0.02%	0.02% + 0.04%
Akkermansia #282	0% + 0%	0% + 0%	0% + 0%	0%	0%	0% + 0%	0% + 0%	0% + 0.02%	0% + 0.05%	0% + 0%	0% + 0%
Parabacteroides #150	0% + 0%	0% + 0%	0% + 0%	0%	0.01%	0.02% + 0.06%	0.03% + 0.08%	0.02% + 0.03%	0.01% + 0.02%	0% + 0%	0% + 0.02%
Ruminococcaceae #185	0% + 0%	0% + 0%	0% + 0%	0%	0%	0% + 0%	0% + 0.02%	0% + 0.01%	0% + 0%	0% + 0%	0.01% + 0.04%
Porphyromonadaceae #270	0% + 0%	0% + 0%	0% + 0%	0%	0%	0% + 0%	0% + 0.03%	0.02% + 0.05%	0.01% + 0.02%	0% + 0%	0% + 0.05%
Porphyromonadaceae #432	0% + 0%	0% + 0%	0% + 0%	0%	0.05%	0% + 0%	0% + 0.01%	0% + 0.04%	0% + 0%	0% + 0%	0% + 0%
Parabacteroides #201	0% + 0%	0% + 0%	0% + 0%	0%	0%	0.04% + 0.08%	0% + 0%	0% + 0%	0% + 0%	0.01% + 0.11%	0% + 0.02%
Lachnospiraceae #209	0% + 0%	0% + 0%	0% + 0%	0%	0.01%	0% + 0.01%	0.02% + 0.05%	0.01% + 0.04%	0.01% + 0.02%	0% + 0%	0.01% + 0.04%
Acetatifactor #225	0% + 0%	0% + 0%	0% + 0%	0%	0.03%	0% + 0%	0% + 0.01%	0.01% + 0.01%	0.01% + 0.02%	0% + 0%	0% + 0.03%
Porphyromonadaceae #393	0% + 0%	0% + 0%	0% + 0%	0%	0.14%	0% + 0%	0% + 0.03%	0% + 0.05%	0.04% + 0.07%	0% + 0%	0% + 0%
Porphyromonadaceae #412	0% + 0%	0% + 0%	0% + 0%	0%	0.04%	0% + 0%	0% + 0.03%	0.02% + 0.05%	0.04% + 0.05%	0% + 0%	0% + 0%
Bacteroides #279	0% + 0%	0% + 0%	0% + 0%	0%	0%	0% + 0%	0% + 0%	0% + 0%	0% + 0%	0% + 0%	0% + 0.02%
Akkermansia #286	0% + 0%	0% + 0%	0% + 0%	0%	0%	0% + 0%	0% + 0%	0% + 0%	0% + 0%	0% + 0%	0% + 0.06%
Porphyromonadaceae #508	0% + 0%	0% + 0%	0% + 0%	0%	0%	0% + 0%	0% + 0.07%	0% + 0.06%	0% + 0%	0% + 0%	0% + 0%
Clostridium_XlVa #258	0% + 0%	0% + 0%	0% + 0%	0%	0%	0% + 0%	0% + 0.01%	0% + 0%	0% + 0%	0% + 0%	0% + 0.02%
Akkermansia #239	0% + 0%	0% + 0%	0% + 0%	0%	0%	0% + 0%	0% + 0.01%	0% + 0%	0% + 0.02%	0% + 0%	0.02% + 0.06%
Lachnospiraceae #276	0% + 0%	0% + 0%	0% + 0%	0%	0.01%	0% + 0%	0.01% + 0.02%	0% + 0.01%	0% + 0%	0% + 0%	0% + 0.03%
Porphyromonadaceae #878	0% + 0%	0% + 0%	0% + 0%	0%	0%	0% + 0%	0% + 0%	0% + 0%	0% + 0.07%	0% + 0%	0% + 0%
Porphyromonadaceae #586	0% + 0%	0% + 0%	0% + 0%	0%	0%	0% + 0%	0% + 0%	0% + 0%	0% + 0%	0% + 0%	0% + 0%
Unclassified Bacteria #357	0% + 0%	0% + 0%	0% + 0%	0%	0%	0% + 0%	0.01% + 0.04%	0% + 0.01%	0% + 0%	0% + 0%	0% + 0%
Lachnospiraceae #608	0% + 0%	0% + 0%	0% + 0%	0%	0%	0% + 0%	0% + 0%	0% + 0%	0.01% + 0.02%	0% + 0%	0% + 0%
Porphyromonadaceae #397	0% + 0%	0% + 0%	0% + 0%	0%	0%	0% + 0%	0.01% + 0.03%	0% + 0.02%	0% + 0.01%	0% + 0%	0% + 0.08%
Porphyromonadaceae #485	0% + 0%	0% + 0%	0% + 0%	0%	0.04%	0% + 0%	0.01% + 0.04%	0.02% + 0.03%	0.02% + 0.04%	0% + 0%	0% + 0%
Lachnospiraceae #251	0% + 0%	0% + 0%	0% + 0%	0%	0%	0% + 0%	0% + 0%	0% + 0%	0% + 0.02%	0% + 0%	0% + 0.04%
Porphyromonadaceae #842	0% + 0%	0% + 0%	0% + 0%	0%	0%	0% + 0%	0% + 0%	0% + 0%	0% + 0%	0% + 0%	0% + 0%
Porphyromonadaceae #933	0% + 0%	0% + 0%	0% + 0%	0%	0.06%	0% + 0%	0% + 0%	0% + 0%	0.01% + 0.05%	0% + 0%	0% + 0%
Porphyromonadaceae #320	0% + 0%	0% + 0%	0% + 0%	0%	0%	0% + 0%	0% + 0.07%	0% + 0.01%	0% + 0.01%	0% + 0%	0% + 0%
Porphyromonadaceae #245	0% + 0%	0% + 0%	0% + 0%	0%	0%	0% + 0%	0% + 0%	0% + 0%	0% + 0%	0% + 0%	0% + 0.06%
Erysipelotrichaceae #328	0% + 0%	0% + 0%	0% + 0%	0%	0%	0% + 0%	0% + 0%	0% + 0.01%	0.02% + 0.03%	0% + 0%	0% + 0%
Lachnospiraceae #122	0% + 0%	0% + 0%	0% + 0%	0%	0%	0% + 0%	0% + 0.01%	0% + 0.01%	0% + 0%	0% + 0%	0% + 0.02%
Bacteroidales #686	0% + 0%	0% + 0%	0% + 0%	0%	0%	0% + 0%	0% + 0%	0% + 0%	0% + 0%	0% + 0%	0% + 0%
Lachnospiraceae #637	0% + 0%	0% + 0%	0% + 0%	0%	0%	0% + 0%	0% + 0%	0% + 0%	0% + 0.01%	0% + 0%	0% + 0.04%
Porphyromonadaceae #295	0% + 0%	0% + 0%	0% + 0%	0%	0.02%	0% + 0%	0.02% + 0.03%	0% + 0%	0% + 0%	0% + 0%	0% + 0.02%
Allobaculum #880	0% + 0%	0% + 0%	0% + 0%	0%	0%	0% + 0%	0% + 0%	0% + 0%	0% + 0%	0% + 0%	0% + 0%
Porphyromonadaceae #443	0% + 0%	0% + 0%	0% + 0%	0%	0.01%	0% + 0%	0% + 0.01%	0% + 0%	0% + 0%	0% + 0%	0% + 0%
Erysipelotrichaceae #928	0% + 0%	0% + 0%	0% + 0%	0%	0%	0% + 0%	0% + 0%	0% + 0%	0% + 0%	0% + 0%	0% + 0%
Bacteroides #139	0% + 0.01%	0% + 0%	0% + 0%	0%	0%	0% + 0%	0% + 0%	0% + 0%	0% + 0%	0% + 0.01%	0% + 0%
Clostridium_XVIII #269	0% + 0%	0% + 0%	0.03% + 0.03%	0.03%	0%	0% + 0%	0% + 0%	0% + 0%	0% + 0%	0% + 0.14%	0% + 0%
Parabacteroides #313	0% + 0%	0% + 0%	0% + 0%	0%	0%	0% + 0%	0% + 0%	0% + 0%	0% + 0%	0% + 0.02%	0% + 0%
Clostridium_XlVa #455	0% + 0%	0% + 0%	0% + 0%	0%	0%	0% + 0%	0% + 0%	0% + 0%	0% + 0%	0% + 0.08%	0% + 0%
Ruminococcaceae #175	0% + 0%	0% + 0%	0% + 0%	0%	0%	0% + 0%	0% + 0%	0% + 0%	0% + 0.01%	0% + 0%	0.01% + 0.04%
Ruminococcaceae #167	0% + 0.01%	0% + 0%	0% + 0%	0%	0%	0% + 0%	0.01% + 0.01%	0% + 0.01%	0% + 0%	0% + 0%	0.01% + 0.06%
Clostridiales #324	0% + 0%	0% + 0%	0% + 0%	0%	0.03%	0% + 0.01%	0.01% + 0.01%	0.03% + 0.07%	0.01% + 0.02%	0% + 0%	0% + 0.02%
Clostridium_IV #143	0% + 0%	0% + 0%	0% + 0%	0%	0.06%	0.01% + 0.02%	0.02% + 0.05%	0% + 0.01%	0% + 0%	0% + 0.04%	0.03% + 0.04%
Bacteroidetes #249	0% + 0%	0% + 0%	0% + 0%	0%	0%	0.01% + 0.02%	0.03% + 0.06%	0.02% + 0.03%	0.01% + 0.02%	0% + 0%	0% + 0%
Porphyromonadaceae #653	0% + 0%	0% + 0%	0% + 0%	0%	0%	0% + 0%	0% + 0.01%	0% + 0.02%	0.01% + 0.06%	0% + 0%	0% + 0%
Ruminococcaceae #189	0% + 0%	0% + 0%	0% + 0%	0%	0.02%	0% + 0%	0% + 0.02%	0.01% + 0.04%	0% + 0%	0% + 0%	0.01% + 0.06%
Lachnospiraceae #319	0% + 0%	0% + 0%	0% + 0%	0%	0%	0% + 0%	0% + 0%	0% + 0.02%	0% + 0%	0% + 0%	0% + 0.01%
Porphyromonadaceae #343	0% + 0%	0% + 0%	0% + 0%	0%	0.4%	0% + 0%	0% + 0%	0% + 0%	0% + 0.03%	0% + 0%	0% + 0%
Porphyromonadaceae #198	0% + 0%	0% + 0%	0% + 0%	0%	0.01%	0% + 0%	0% + 0.01%	0.03% + 0.03%	0.02% + 0.04%	0% + 0%	0% + 0.01%
Turicibacter #438	0% + 0%	0% + 0%	0% + 0%	0%	0%	0% + 0%	0% + 0.01%	0% + 0.06%	0% + 0.01%	0% + 0%	0% + 0%
Lachnospiraceae #210	0% + 0%	0% + 0%	0% + 0%	0%	0.01%	0% + 0%	0% + 0.01%	0% + 0.01%	0.01% + 0.03%	0% + 0%	0% + 0.01%
Lachnospiraceae #235	0% + 0%	0% + 0%	0% + 0%	0%	0%	0% + 0%	0% + 0%	0% + 0%	0% + 0%	0% + 0%	0% + 0.02%
Erysipelotrichaceae #213	0% + 0%	0% + 0%	0% + 0%	0%	0%	0.01% + 0.03%	0.02% + 0.04%	0.01% + 0.03%	0% + 0%	0% + 0%	0.01% + 0.03%
Lachnospiraceae #386	0% + 0%	0% + 0%	0% + 0%	0%	0%	0% + 0%	0% + 0.01%	0% + 0.01%	0% + 0.01%	0% + 0%	0% + 0.03%
Erysipelotrichaceae #253	0% + 0%	0% + 0%	0% + 0%	0%	0%	0% + 0%	0% + 0.03%	0% + 0.03%	0% + 0%	0% + 0%	0% + 0%
Roseburia #159	0% + 0%	0% + 0%	0% + 0%	0%	0%	0% + 0%	0% + 0.01%	0% + 0%	0% + 0%	0% + 0%	0% + 0.01%
Porphyromonadaceae #261	0% + 0%	0% + 0%	0% + 0%	0%	0%	0% + 0%	0% + 0.01%	0% + 0.02%	0% + 0.02%	0% + 0%	0% + 0.01%
1OTUs were designated as present in a sample if they represented at least 0.1% of sequence reads in at least 10% of samples for a condition (specific simplified community or day following C. difficile infection.)
2HMbmouse label indicates the FMT material collected from mice that were not treated with antibiotics as described in Figure 5.
