# Supplementary material for: Identification of Simplified Microbial Communities That Inhibit Clostridioides difficile Infection through Dilution/Extinction
Source: mSphere. 2020 Jul 29;5(4):e00387-20. doi: 10.1128/mSphere.00387-20 (PMC7392540; doi:10.1128/mSphere.00387-20)
Supplement: TABLE S3 [file mSphere.00387-20-st003.xlsx]

## Sheet: Sheet1
Table S3. Characterization of OTUs clustered at > 97% ANI shared by simplified communities and HMbmice.
Median percent abundance (+ interquartile range) of OTUs present in both simplified communities and HMbmice1
OTU	Simplified Communities				HMbmouse baseline2	FMT-treated mouse fecal samples
	SC2	FS2A	FS2B	FS2C		Day 1	Day 4/5	Day 7	Relapse Day 0	Relapse Day 2	Relapse Day 7
Bacteroides #1	21.9% + 8.07%	38.69% + 9.39%	34% + 9.33%	31.31%	0.22%	18.33% + 21.2%	0.53% + 0.88%	0.37% + 0.31%	0.23% + 0.16%	1.93% + 5.11%	1.14% + 2.93%
Enterobacteriaceae #5	11.41% + 16.6%	12.4% + 10.25%	24.45% + 2.45%	27.42%	0.05%	6.44% + 7.5%	0.01% + 0.03%	-	0.01% + 0.02%	11.51% + 13.82%	0.01% + 0.06%
Clostridium_XVIII #20	0.63% + 0.51%	0.28% + 0.03%	7.02% + 2.91%	10.45%	-	0.08% + 0.31%	-	-	-	2.94% + 4.09%	-
Bacteroides #10	1.02% + 0.64%	2.8% + 0.46%	3.39% + 0.61%	3.51%	0.02%	5.55% + 10.07%	0.32% + 0.27%	0.02% + 0.08%	-	0.25% + 1.21%	1.15% + 2.08%
Alistipes #35	1.24% + 0.5%	2.16% + 0.77%	1.01% + 0.55%	1.24%	0.04%	0.28% + 0.25%	0.19% + 0.17%	0.05% + 0.12%	0.03% + 0.03%	0.02% + 0.09%	0.22% + 0.21%
Lachnospiraceae #37	0.81% + 1.1%	0.71% + 0.59%	0.65% + 0.56%	0.11%	-	0.05% + 0.17%	0.06% + 0.38%	0.1% + 0.15%	0.03% + 0.17%	-	0.2% + 0.32%
Bacteroides #7	0.45% + 0.63%	0.8% + 0.25%	0.71% + 0.03%	0.62%	0.09%	20.14% + 3.31%	0.26% + 0.39%	0.03% + 0.05%	0.02% + 0.04%	5.14% + 12.4%	1.14% + 1.77%
Flavonifractor #45	0.73% + 0.4%	-	-	-	-	0.25% + 0.44%	-	-	-	-	-
Blautia #26	0.41% + 0.71%	-	-	0.45%	-	0.31% + 0.56%	-	-	-	-	0.01% + 0.03%
Median percent abundance (+ interquartile range) of OTUs detected in simplified communities
OTU	Simplified Communities				HMbmouse baseline2	FMT-treated mouse fecal samples
	SC2	FS2A	FS2B	FS2C		Day 1	Day 4/5	Day 7	Relapse Day 0	Relapse Day 2	Relapse Day 7
Clostridium_sensu_stricto #51	-	15.54% + 3.48%	0.01% + 0.01%	0.01%	-	-	-	-	-	-	-
Clostridium_XI #19	3.55% + 9.57%	9.14% + 0.99%	4.22% + 1.32%	14.39%	-	-	-	-	-	-	-
Clostridium_XlVa #29	5.23% + 1.16%	8.33% + 2.66%	10.5% + 5.78%	4.01%	-	-	-	-	-	-	-
Clostridium_sensu_stricto #56	8.57% + 12.18%	0.01% + 0.01%	-	0.02%	-	-	-	-	-	-	-
Phascolarctobacterium #18	4.27% + 3.15%	3.41% + 3.01%	6.22% + 5.61%	1.08%	0.01%	-	-	-	-	-	-
Clostridium_XlVa #47	0.94% + 0.47%	1.13% + 0.38%	3.19% + 1.09%	2.02%	-	0.02% + 0.04%	-	-	-	-	-
Parasutterella #22	2.86% + 1.64%	-	-	-	-	-	-	-	-	-	-
Clostridium_XlVa #30	2.62% + 1.92%	-	-	-	0.01%	0.02% + 0.15%	-	-	-	0.07% + 2.36%	-
Peptoniphilus #43	2.45% + 3.57%	1.21% + 0.86%	1.37% + 0.13%	0.6%	-	-	-	-	-	-	-
Finegoldia #84	0.83% + 0.63%	1.17% + 0.42%	0.52% + 0.08%	0.32%	-	-	-	-	-	-	-
Ruminococcaceae #77	1.16% + 1.18%	0.91% + 0.22%	-	0.25%	-	-	0.02% + 0.07%	0.02% + 0.04%	0.01% + 0.06%	-	0.01% + 0.03%
Clostridiales #126	0.24% + 0.5%	0.93% + 0.55%	1.13% + 0.3%	0.96%	-	-	-	-	-	-	-
Peptoniphilus #81	0.79% + 0.7%	-	0.04% + 0.04%	0.72%	-	-	-	-	-	-	-
Clostridium_XlVb #70	0.72% + 0.34%	-	-	-	-	-	-	-	-	-	-
Lachnospiraceae #86	0.72% + 1.2%	-	0.18% + 0.01%	-	-	-	-	-	-	-	-
Lactonifactor #80	0.02% + 0.2%	-	0.63% + 0.39%	-	-	-	-	-	-	-	-
Ruminococcaceae #74	0.56% + 1.08%	-	-	-	-	-	-	-	-	-	-
Faecalicoccus #44	0.06% + 0.06%	0.08% + 0.04%	0.33% + 0.32%	-	-	-	-	-	-	-	-
Ruminococcaceae #100	0.31% + 0.5%	-	-	-	-	-	-	-	-	-	-
Clostridium_sensu_stricto #36	0.3% + 3.25%	-	-	-	-	-	-	-	-	-	-
Eisenbergiella #69	0.28% + 0.6%	-	-	0.26%	-	-	-	-	-	-	-
Ruminococcaceae #62	0.26% + 0.43%	-	-	-	0.01%	-	-	-	-	-	-
Hungatella #92	0.22% + 1.16%	-	-	-	-	-	-	-	-	-	-
Ruminococcaceae #107	0.18% + 0.22%	-	-	-	-	-	-	-	-	-	-
Bacteroides #108	0.08% + 0.09%	0.11% + 0.08%	0.16% + 0%	0.11%	-	0.02% + 0.04%	-	-	-	-	-
Ruminococcaceae #135	0.08% + 0.15%	-	0.14% + 0.08%	-	0.01%	0.02% + 0.06%	-	0.01% + 0.02%	-	0.01% + 0.02%	0.01% + 0.02%
Ruminococcaceae #131	0.12% + 0.09%	-	-	-	-	-	-	-	-	-	-
Median percent abundance (+ interquartile range) of OTUs detected in HMbmice
OTU	Simplified Communities				HMbmouse baseline2	FMT-treated mouse fecal samples
	SC2	FS2A	FS2B	FS2C		Day 1	Day 4/5	Day 7	Relapse Day 0	Relapse Day 2	Relapse Day 7
Akkermansia #3	-	0.03% + 0.03%	-	-	0.05%	0.01% + 0.07%	0.05% + 2.95%	0.04% + 4.44%	0.23% + 6.21%	0.09% + 23.27%	16.83% + 36.45%
Porphyromonadaceae #6	-	0.01% + 0.01%	0.01% + 0.01%	0.02%	17.49%	-	8.05% + 13.98%	12.51% + 5.87%	10.66% + 6.43%	0.01% + 0.02%	-
Ruminococcaceae #55	0.02% + 0.09%	-	-	-	0.11%	-	0.05% + 0.15%	0.09% + 0.11%	0.04% + 0.09%	-	0.18% + 0.32%
Bacteroides #27	-	-	-	0.01%	-	0.04% + 0.11%	0.28% + 0.49%	0.13% + 0.28%	0.13% + 0.22%	-	-
Bifidobacterium #12	-	-	-	-	0.55%	0.89% + 1.2%	2.93% + 4.66%	4.28% + 11.5%	4.31% + 4.34%	0.16% + 0.35%	1.44% + 4.25%
Clostridium_XlVa #61	-	-	-	-	-	0.12% + 0.22%	-	-	-	0.07% + 0.25%	0.02% + 0.05%
Parabacteroides #2	-	-	-	-	0.16%	9.38% + 8.59%	0.94% + 0.66%	0.43% + 0.58%	0.34% + 0.26%	34.47% + 21.84%	2.94% + 6.48%
Erysipelotrichaceae #4	-	-	-	-	0.9%	8.27% + 12.35%	9% + 21.1%	10.64% + 8.89%	4.52% + 3.59%	0.01% + 0.18%	9.83% + 10.88%
Porphyromonadaceae #8	-	-	-	-	13.24%	-	8.64% + 7.05%	6.57% + 3.74%	6.14% + 7.12%	-	5.48% + 12.62%
Erysipelotrichaceae #9	-	-	-	-	1.36%	1.72% + 3.02%	3.53% + 6.16%	9.21% + 9.55%	16.55% + 20.67%	0.01% + 0.03%	0.93% + 9.01%
Porphyromonadaceae #11	-	-	-	-	12.44%	-	1.57% + 8.43%	4.99% + 5.19%	4.46% + 8.04%	-	-
Porphyromonadaceae #13	-	-	-	-	3.64%	-	1.04% + 0.97%	0.89% + 0.71%	1.3% + 1.52%	0.08% + 1.05%	0.82% + 5.39%
Betaproteobacteria #14	-	-	-	-	0.05%	2.52% + 4.02%	2.51% + 3.21%	0.4% + 1.32%	0.07% + 0.25%	4.53% + 3.93%	2.55% + 5.59%
Erysipelotrichaceae #15	-	-	-	-	2.56%	0.04% + 0.11%	0.08% + 0.8%	0.46% + 1.18%	0.86% + 4.86%	0.01% + 0.1%	0.03% + 0.32%
Bacteroidales #16	-	-	-	-	2.95%	1.17% + 1.68%	6.24% + 4%	3.19% + 1.88%	2.42% + 1.83%	-	-
Bacteroides #17	-	-	-	-	-	4.67% + 3.38%	0.32% + 0.26%	0.15% + 0.22%	0.09% + 0.26%	1.91% + 3.83%	0.91% + 3.02%
Enterococcus #23	-	-	-	-	0.03%	0.29% + 0.97%	-	-	-	0.85% + 1.34%	-
Turicibacter #24	-	-	-	-	3.14%	-	0.11% + 1.45%	1.07% + 3.86%	0.13% + 1.27%	-	0.18% + 0.41%
Porphyromonadaceae #32	-	-	-	-	12.26%	-	1.24% + 2.83%	3.97% + 3.32%	5.6% + 2.94%	-	-
Porphyromonadaceae #33	-	-	-	-	5.49%	-	2.7% + 4.81%	2.12% + 2.27%	1.77% + 0.78%	-	-
Ruminococcaceae #34	-	-	-	-	0.1%	0.01% + 0.02%	0.24% + 0.42%	0.19% + 0.29%	0.14% + 0.23%	-	0.45% + 0.55%
Lachnospiraceae #38	-	-	-	-	0.04%	-	0.15% + 0.4%	0.15% + 0.15%	0.05% + 0.15%	-	0.16% + 0.96%
Porphyromonadaceae #39	-	-	-	-	0.87%	-	-	-	0.13% + 0.76%	-	-
Anaerostipes #40	-	-	-	-	-	-	-	-	-	-	-
Lachnospiraceae #41	-	-	-	-	0.03%	-	0.03% + 0.05%	0.05% + 0.14%	0.04% + 0.09%	0.02% + 0.05%	0.26% + 0.74%
Lachnospiraceae #42	-	-	-	-	-	-	0.28% + 1%	0.02% + 0.19%	0.03% + 0.13%	-	0.04% + 0.47%
Porphyromonadaceae #46	-	-	-	-	0.68%	-	1.12% + 0.68%	1.43% + 0.83%	1.13% + 0.73%	-	-
Lactobacillus #48	-	-	-	-	0.05%	0.01% + 0.21%	0.04% + 0.33%	0.07% + 0.13%	0.11% + 0.16%	-	0.08% + 0.28%
Porphyromonadaceae #49	-	-	-	-	3.19%	-	1.52% + 1.75%	1.2% + 0.97%	0.95% + 0.51%	-	-
Parabacteroides #50	-	-	-	-	0.04%	-	0.11% + 0.17%	0.05% + 0.1%	0.05% + 0.15%	-	-
Olsenella #52	-	-	-	-	0.01%	0.31% + 0.87%	0.45% + 0.4%	0.38% + 0.44%	0.41% + 0.57%	-	0.28% + 0.56%
Porphyromonadaceae #53	-	-	-	-	1.59%	-	1.69% + 2.69%	1.69% + 1.48%	1.13% + 1.13%	-	-
Romboutsia #54	-	-	-	-	0.14%	-	-	0.14% + 0.64%	0.07% + 0.32%	-	-
Desulfovibrionaceae #57	-	-	-	-	3.36%	-	0.02% + 1.02%	0.67% + 1.36%	1.54% + 2.28%	-	-
Porphyromonadaceae #58	-	-	-	-	6.23%	-	-	0.37% + 0.53%	3.07% + 2.29%	-	-
Porphyromonadaceae #64	-	-	-	-	0.41%	-	0.47% + 0.22%	0.31% + 0.21%	0.28% + 0.2%	-	-
Butyricimonas #73	-	-	-	-	-	-	0.24% + 0.38%	0.04% + 0.17%	0.02% + 0.04%	-	0.03% + 0.24%
Porphyromonadaceae #78	-	-	-	-	2.58%	-	0.55% + 0.75%	0.75% + 0.58%	0.56% + 0.78%	-	-
Enterorhabdus #122	-	-	-	-	0.01%	0.04% + 0.04%	0.06% + 0.09%	0.1% + 0.14%	0.12% + 0.1%	-	0.04% + 0.03%
Lachnospiraceae #129	-	-	-	-	0.03%	-	0.06% + 0.16%	0.21% + 0.3%	0.23% + 0.17%	-	-
Odoribacter #140	-	-	-	-	0.27%	-	-	0.27% + 0.37%	0.09% + 0.3%	-	-
Bacteroides #143	-	-	-	-	-	0.19% + 0.24%	-	-	-	-	-
1OTUs were designated as present in a sample if they represented at least 0.1% of sequence reads in at least 10% of samples for a condition (specific simplified community or day following C. difficile infection.)
2HMbmouse label indicates the FMT material collected from mice that were not treated with antibiotics as described in Figure 5.
