# Supplementary material for: Identification of Simplified Microbial Communities That Inhibit Clostridioides difficile Infection through Dilution/Extinction
Source: mSphere. 2020 Jul 29;5(4):e00387-20. doi: 10.1128/mSphere.00387-20 (PMC7392540; doi:10.1128/mSphere.00387-20)
Supplement: TABLE S4 [file mSphere.00387-20-st004.xlsx]

## Sheet: Sheet1
Table S4. Abundance of OTUs that differed significantly between treatments that restored microbiome diversity towards baseline (FMT, FS2C, SC2) and those that did not (PBS, FS2A, FS2B).
OTU	Day 1			Day 4/5			Day 7			Relapse Day 0			HMbmouse baseline1	in vitro cultured simplified communities2				Median abundances of indicated OTUs (+ interquartile range) in treated mouse fecal samples on day of infection indicated
																		Day 1						Day 4/5						Day 7						Relapse Day 0					Relapse Day 2					Relapse Day 7
	Class3	LDA4	p-value5	Class	LDA	p-value	Class	LDA	p-value	Class	LDA	p-value	FMT	FS2C	SC2	FS2A	FS2B	FMT	FS2C	SC2	PBS	FS2A	FS2B	FMT	FS2C	SC2	PBS	FS2A	FS2B	FMT	FS2C	SC2	PBS	FS2A	FS2B	FMT	FS2C	SC2	PBS	FS2B	FMT	FS2C	SC2	PBS	FS2B	FMT	FS2C	SC2	PBS
Erysipelotrichaceae #44	Restore	3.97	0.0038	Restore	4.57	<0.0001	Restore	4.22	0.0003	Restore	4.19	0.0201	0.86%	-	-	-	-	7.83% + 11.87%	3.52% + 3.89%	1.69% + 3.96%	4.18% + 7.15%	-	0.04% + 0.25%	8.52% + 20.68%	24.84% + 16.79%	5.06% + 12.58%	2.51% + 6.24%	0.01% + 0.03%	1.46% + 11.2%	7.96% + 8.15%	10.52% + 13.41%	4.92% + 14.66%	0.76% + 5.3%	-	3.11% + 5.52%	4.22% + 4.01%	4.36% + 3.61%	10.65% + 11.98%	1.83% + 3.74%	9.21% + 15.65%	0.03% + 0.11%	4.5% + 11.35%	9.16% + 15.74%	0.03% + 0.19%	9.11% + 18.41%	10.05% + 10.53%	18.56% + 11.63%	12.85% + 16.28%	4.66% + 13.7%
Bifidobacterium #12	Restore	3.43	0.0002	Restore	3.99	0.0011	Restore	4.15	<0.0001	Restore	3.79	0.0274	0.45%	-	-	-	-	0.79% + 0.93%	1.32% + 1.29%	0.02% + 0.38%	0.07% + 0.25%	-	0.16% + 0.7%	2.69% + 4.01%	3.7% + 4.59%	0.48% + 0.94%	0.7% + 1.22%	0.04% + 0.1%	0.47% + 3.52%	4.07% + 11.06%	2.94% + 2.01%	1.84% + 1.53%	0.74% + 0.97%	0.32% + 1.05%	2.19% + 4.65%	3.97% + 4.13%	7.63% + 3.47%	1.73% + 2.83%	1.6% + 1.92%	1.79% + 10.5%	0.16% + 0.37%	0.89% + 1.14%	0.16% + 0.52%	0.12% + 2.35%	0.96% + 1.24%	1.31% + 3.73%	5.93% + 3.51%	1.49% + 3.58%	0.88% + 1.79%
Bifidobacterium #78	Restore	2.37	0.0033	Restore	2.61	0.001	Restore	2.68	<0.0001	Restore	2.48	0.0402	0.02%	-	-	-	-	0.04% + 0.06%	0.05% + 0.02%	-	-	-	0.02% + 0.04%	0.11% + 0.26%	0.14% + 0.14%	0.01% + 0.03%	0.02% + 0.06%	-	0.02% + 0.08%	0.2% + 0.2%	0.14% + 0.19%	0.12% + 0.11%	0.06% + 0.06%	-	0.03% + 0.16%	0.21% + 0.13%	0.29% + 0.09%	0.09% + 0.11%	0.12% + 0.12%	0.14% + 0.14%	-	0.06% + 0.12%	-	-	0.05% + 0.13%	0.06% + 0.34%	0.44% + 0.18%	0.04% + 0.27%	0.07% + 0.14%
Parasutterella #26	Restore	4.03	<0.0001	Restore	3.93	<0.0001	Restore	3.72	<0.0001				-	-	2.7% + 1.58%	-	-	-	-	5.13% + 5.85%	-	-	-	-	0.27% + 0.55%	2.79% + 6.57%	-	-	-	-	0.68% + 1.37%	0.86% + 2.52%	-	-	-	-	0.45% + 0.89%	-	-	-	-	5.43% + 6.68%	-	-	-	-	0.99% + 0.44%	-	-
Bacteroidales #19	Restore	3.58	<0.0001	Restore	3.97	<0.0001	Restore	3.74	0.0003	Disrupt	3.86	0.0079	3.2%	-	-	-	-	1.17% + 1.72%	0.01% + 0.1%	-	-	-	-	6.16% + 3.92%	4.4% + 5.27%	-	-	-	-	3.19% + 1.78%	4.16% + 5.42%	-	-	-	-	2.51% + 1.96%	2.96% + 3.2%	-	-	-	-	-	-	-	-	-	4.46% + 3.6%	-	-
Erysipelotrichaceae #76	Restore	2.32	0.0157	Restore	2.71	<0.0001	Restore	2.54	0.0006				-	-	-	-	-	0.14% + 0.22%	0.07% + 0.05%	0.01% + 0.04%	0.05% + 0.16%	-	-	0.17% + 0.29%	0.23% + 0.14%	0.04% + 0.15%	0.03% + 0.11%	-	0.01% + 0.05%	0.11% + 0.13%	0.19% + 0.2%	0.08% + 0.14%	0.02% + 0.23%	-	-	0.03% + 0.09%	0.06% + 0.08%	0.1% + 0.15%	0.02% + 0.06%	0.04% + 0.1%	-	0.2% + 0.36%	0.12% + 0.29%	-	0.09% + 0.1%	0.14% + 0.19%	0.39% + 0.19%	0.14% + 0.37%	0.08% + 0.19%
Ruminococcaceae #191	Restore	2.27	0.0014	Restore	2.05	0.0238	Restore	2.14	0.0003				-	-	0.04% + 0.08%	0.03% + 0.03%	0.12% + 0.12%	0.01% + 0.06%	0.05% + 0.08%	0.01% + 0.05%	-	-	0.01% + 0.04%	0.01% + 0.02%	0.03% + 0.03%	-	-	-	0.02% + 0.07%	-	0.02% + 0.02%	0.02% + 0.04%	-	-	0.02% + 0.03%	-	0.01% + 0.02%	-	-	0.02% + 0.03%	-	0.03% + 0.02%	-	-	0.02% + 0.06%	0.01% + 0.02%	0.01% + 0.03%	-	-
Porphyromonadaceae #104				Restore	4.12	<0.0001	Restore	4.28	<0.0001	Restore	4.63	<0.0001	12.61%	-	-	-	-	-	-	-	-	-	-	1.32% + 8.61%	0.78% + 2.57%	0.02% + 0.07%	-	-	-	4.68% + 5.13%	5.11% + 4.1%	0.55% + 13.22%	0.01% + 0.04%	-	0.01% + 0.06%	3.98% + 7.56%	8.34% + 3.41%	13.35% + 20.48%	0.01% + 0.03%	0.02% + 13.43%	-	-	-	-	-	0.01% + 0.05%	0.01% + 1.99%	-	-
Porphyromonadaceae #7				Restore	4.37	<0.0001	Restore	4.31	<0.0001	Restore	4.19	0.0004	16.3%	-	-	-	-	-	0.01% + 0.02%	-	-	-	-	7.02% + 12.34%	11.93% + 4.53%	0.15% + 7.35%	-	-	-	11.42% + 6.3%	10.95% + 7.42%	4.29% + 14.64%	0.02% + 8.37%	-	0.01% + 0.12%	9.77% + 5.66%	9.74% + 11.44%	4.58% + 14.96%	0.09% + 2.77%	0.01% + 0.04%	0.01% + 0.03%	2.6% + 2.85%	-	0.01% + 0.05%	-	0.01% + 23.48%	14.9% + 5.28%	0.02% + 3.2%	-
Porphyromonadaceae #39				Restore	4.01	<0.0001	Restore	3.9	<0.0001	Restore	3.85	<0.0001	5.49%	-	-	-	-	-	-	-	-	-	-	2.64% + 4.53%	0.04% + 1.42%	-	-	-	-	2% + 2.21%	2.1% + 3.8%	-	-	-	-	1.65% + 0.85%	1.96% + 4.76%	-	-	-	-	-	-	-	-	-	-	-	-
Porphyromonadaceae #48				Restore	3.42	<0.0001	Restore	3.66	<0.0001	Restore	3.6	<0.0001	0.61%	-	-	-	-	-	-	-	-	-	-	1.11% + 0.69%	-	-	-	-	-	1.3% + 0.75%	0.31% + 0.54%	-	-	-	-	1.07% + 0.66%	0.77% + 0.8%	-	-	-	-	-	-	-	-	-	-	-	-
Olsenella #58				Restore	3.09	<0.0001	Restore	3.4	<0.0001	Restore	2.87	0.0008	-	-	-	-	-	0.32% + 0.95%	-	-	-	-	-	0.45% + 0.34%	0.16% + 0.24%	-	-	-	-	0.38% + 0.41%	0.1% + 0.14%	-	-	-	-	0.4% + 0.53%	0.16% + 0.22%	-	-	-	-	-	-	-	-	0.23% + 0.53%	0.09% + 0.23%	-	-
Porphyromonadaceae #75				Restore	3.37	<0.0001	Restore	3.28	<0.0001	Restore	3.04	<0.0001	0.47%	-	-	-	-	-	-	-	-	-	-	0.5% + 0.19%	0.37% + 0.43%	-	-	-	-	0.26% + 0.24%	0.8% + 0.41%	-	-	-	-	0.27% + 0.2%	0.3% + 0.13%	0.38% + 0.53%	-	-	-	-	-	-	-	-	-	-	-
Porphyromonadaceae #47				Restore	2.88	<0.0001	Restore	2.73	<0.0001	Restore	2.88	0.0008	0.65%	-	-	-	-	-	-	-	-	-	-	0.24% + 0.67%	0.07% + 0.07%	-	-	-	-	0.47% + 0.34%	0.06% + 0.07%	0.04% + 0.47%	-	-	-	0.5% + 0.42%	0.08% + 0.05%	0.04% + 0.57%	-	-	-	0.03% + 0.04%	-	-	-	-	0.09% + 0.15%	-	-
Erysipelotrichaceae #107				Restore	2.76	<0.0001	Restore	2.78	<0.0001	Restore	2.47	0.0042	-	-	-	-	-	-	-	-	-	-	-	0.12% + 0.24%	0.26% + 0.31%	-	-	-	-	0.14% + 0.2%	0.1% + 0.18%	0.03% + 0.09%	-	-	-	0.03% + 0.1%	0.05% + 0.06%	0.03% + 0.25%	-	0.02% + 0.07%	-	-	-	-	-	-	0.37% + 0.26%	-	-
Bacteroidales #119				Restore	2.54	<0.0001	Restore	2.59	<0.0001	Restore	2.28	<0.0001	-	-	-	-	-	-	-	-	-	-	-	0.03% + 0.07%	0.25% + 0.16%	-	-	-	-	0.1% + 0.07%	0.12% + 0.11%	-	-	-	-	0.11% + 0.05%	0.1% + 0.05%	-	-	-	-	0.03% + 0.04%	-	-	-	-	0.19% + 0.06%	-	-
Erysipelotrichaceae #133				Restore	2.17	0.0111	Restore	2.09	0.0235	Restore	2.35	0.0175	0.04%	-	-	-	-	-	-	-	-	-	-	0.05% + 0.07%	0.06% + 0.07%	-	-	-	-	0.16% + 0.14%	0.05% + 0.07%	-	-	-	-	0.19% + 0.16%	0.19% + 0.08%	-	-	-	-	-	-	-	-	-	-	-	-
Porphyromonadaceae #138				Restore	2.14	<0.0001	Restore	2.23	<0.0001	Restore	2.35	0.0001	-	-	-	-	-	-	-	-	-	-	-	0.03% + 0.03%	0.08% + 0.11%	-	-	-	-	0.06% + 0.05%	0.07% + 0.07%	0.01% + 0.07%	-	-	-	0.05% + 0.04%	0.08% + 0.14%	-	-	-	-	0.02% + 0.05%	-	-	-	-	0.16% + 0.06%	-	-
Porphyromonadaceae #6				Restore	4.57	<0.0001	Restore	4.5	<0.0001				13.14%	-	-	-	-	0.01% + 0.01%	0.01% + 0.03%	0.01% + 0.02%	-	-	-	8.25% + 7.06%	5.62% + 4.89%	5.71% + 10.1%	0.02% + 2.89%	0.01% + 0.02%	0.02% + 2.41%	6.46% + 3.42%	8.07% + 5.22%	8.91% + 12.63%	0.15% + 6.88%	0.02% + 0.08%	0.03% + 0.68%	6.04% + 7.23%	12.92% + 3.71%	8.64% + 9.83%	3.75% + 37.36%	0.06% + 12.34%	-	2.58% + 6.15%	-	0.03% + 0.04%	0.01% + 3.19%	5.47% + 12.05%	16.35% + 5.73%	0.1% + 15.8%	0.01% + 15.65%
Erysipelotrichaceae #17				Restore	3.98	<0.0001	Restore	4.12	<0.0001				2.25%	-	-	-	-	0.05% + 0.15%	-	-	0.01% + 0.04%	-	-	0.1% + 0.84%	-	-	-	-	-	0.45% + 1.2%	0.01% + 0.08%	0.14% + 5.19%	-	-	-	0.83% + 4.88%	3.55% + 6.57%	5.13% + 12.91%	1.88% + 6.02%	1.94% + 3.17%	0.01% + 0.07%	-	0.05% + 1.76%	-	0.01% + 2.02%	0.02% + 0.31%	0.01% + 0.02%	0.78% + 4.41%	0.04% + 0.56%
Butyricimonas #100				Restore	2.97	<0.0001	Restore	2.49	0.0006				-	-	-	-	-	-	-	-	-	-	-	0.17% + 0.35%	0.05% + 0.07%	-	-	-	-	0.04% + 0.15%	0.23% + 0.14%	0.03% + 0.29%	-	-	-	0.01% + 0.03%	0.07% + 0.06%	-	-	0.01% + 0.07%	-	-	-	-	-	0.03% + 0.18%	0.21% + 0.07%	-	-
Ruminococcaceae #126				Restore	2.26	0.0002	Restore	2.5	0.0002				0.01%	-	-	-	-	-	-	-	-	-	-	0.03% + 0.07%	0.01% + 0.07%	-	-	-	-	0.09% + 0.14%	0.06% + 0.29%	0.01% + 0.05%	-	-	0.02% + 0.06%	0.04% + 0.04%	0.02% + 0.04%	0.06% + 0.12%	0.03% + 0.12%	0.04% + 0.13%	-	-	-	-	-	0.04% + 0.07%	0.08% + 0.1%	0.04% + 0.06%	0.03% + 0.09%
Clostridium_IV #171				Restore	2.27	0.0001	Restore	2.14	0.0034				0.01%	-	-	-	-	0.03% + 0.06%	0.01% + 0.03%	-	-	-	-	0.02% + 0.03%	0.04% + 0.04%	0.01% + 0.05%	-	-	-	0.02% + 0.07%	0.07% + 0.06%	0.01% + 0.03%	-	-	0.02% + 0.06%	0.02% + 0.02%	0.11% + 0.11%	0.02% + 0.03%	0.01% + 0.03%	0.03% + 0.06%	-	0.02% + 0.03%	-	-	-	0.02% + 0.04%	0.08% + 0.08%	-	0.02% + 0.05%
Lachnospiraceae #209				Restore	2.23	0.0055	Restore	2.03	0.0109				0.01%	-	-	-	-	-	-	-	-	-	-	0.02% + 0.05%	0.05% + 0.17%	-	-	-	-	0.01% + 0.04%	0.08% + 0.08%	0.01% + 0.03%	-	-	-	0.01% + 0.02%	0.14% + 0.16%	0.01% + 0.03%	-	0.01% + 0.02%	-	-	-	-	-	-	0.1% + 0.08%	-	-
Parabacteroides #150				Restore	2.14	0.0004	Restore	2.01	0.0007				0.01%	-	-	-	-	0.02% + 0.06%	-	-	-	-	-	0.03% + 0.08%	0.02% + 0.03%	-	-	-	-	0.02% + 0.03%	0.04% + 0.07%	-	-	-	-	0.01% + 0.02%	0.03% + 0.02%	-	0.02% + 0.05%	-	-	0.01% + 0.03%	-	-	-	-	0.04% + 0.07%	-	-
Porphyromonadaceae #55							Restore	3.4	<0.0001	Restore	3.34	<0.0001	2.95%	-	-	-	-	-	-	-	-	-	-	1.43% + 1.83%	-	-	-	-	-	1.16% + 0.98%	-	-	-	-	-	0.89% + 0.63%	-	-	-	-	-	-	-	-	-	-	-	-	-
Unclassified Bacteria #203							Restore	2.18	<0.0001	Restore	2.67	<0.0001	0.01%	-	-	-	-	-	-	-	-	-	-	0.04% + 0.06%	-	-	-	-	-	0.05% + 0.08%	0.01% + 0.02%	-	-	-	-	0.02% + 0.04%	0.05% + 0.06%	-	-	-	-	-	-	-	-	0.01% + 0.06%	0.15% + 0.14%	-	-
Porphyromonadaceae #199							Restore	2.19	<0.0001	Restore	2.17	0.0157	-	-	-	-	-	-	-	-	-	-	-	-	-	-	-	-	-	0.04% + 0.06%	0.04% + 0.05%	-	-	-	-	0.05% + 0.08%	0.07% + 0.03%	0.1% + 0.2%	-	-	-	-	-	-	-	-	-	-	-
Bifidobacterium #264							Restore	2.19	<0.0001	Restore	2.17	0.0157	-	-	-	-	-	-	-	-	-	-	-	0.01% + 0.03%	0.01% + 0.06%	-	-	-	-	0.04% + 0.06%	-	0.01% + 0.02%	-	-	-	0.03% + 0.03%	0.01% + 0.03%	-	-	0.02% + 0.03%	-	-	-	-	-	0.01% + 0.06%	-	-	-
Porphyromonadaceae #198							Restore	2.18	<0.0001	Restore	2.05	0.0026	0.01%	-	-	-	-	-	-	-	-	-	-	-	0.07% + 0.06%	-	-	-	-	0.03% + 0.03%	0.02% + 0.05%	-	-	-	-	0.02% + 0.04%	0.04% + 0.08%	-	-	-	-	-	-	-	-	-	0.09% + 0.04%	-	-
Clostridium_XlVa #37	Restore	4.21	<0.0001										0.01%	-	2.3% + 1.47%	-	-	-	-	6.44% + 4.99%	-	-	-	-	-	0.04% + 0.45%	-	-	-	-	-	-	-	-	-	-	-	-	-	-	-	-	1.13% + 2.62%	-	-	-	-	0.01% + 0.03%	-
Anaerorhabdus #86	Restore	3.48	<0.0001										-	-	0.05% + 0.05%	-	-	-	-	1.03% + 0.8%	-	-	-	-	-	-	-	-	-	-	-	-	-	-	-	-	-	-	-	-	-	-	0.36% + 1.02%	-	-	-	-	-	-
Eisenbergiella #89	Restore	3.37	<0.0001										-	-	0.24% + 0.52%	0.12% + 0.12%	-	-	2.18% + 1.42%	0.19% + 0.65%	-	-	-	-	0.01% + 0.03%	-	-	-	-	-	-	-	-	-	-	-	-	-	-	-	-	1.13% + 1.86%	0.12% + 0.21%	-	-	-	0.02% + 0.02%	-	-
Ruminococcaceae #72	Restore	3.29	<0.0001										-	-	0.21% + 0.44%	-	-	-	1.19% + 1.41%	0.71% + 1.22%	-	-	-	-	-	-	-	-	-	-	-	0.01% + 0.03%	-	-	-	-	0.01% + 0.01%	-	-	-	-	-	-	-	-	-	-	-	-
Clostridium_XlVb #87	Restore	3.1	<0.0001										-	-	0.75% + 0.34%	-	-	-	-	0.36% + 0.55%	-	-	-	-	-	0.08% + 0.15%	-	-	-	-	-	0.03% + 0.15%	-	-	-	-	-	0.01% + 0.07%	-	-	-	-	0.32% + 0.42%	-	-	-	-	0.03% + 0.09%	-
Clostridium_XlVa #804	Restore	3.09	<0.0001										-	-	0.17% + 0.16%	-	-	0.02% + 0.16%	0.13% + 0.21%	0.16% + 0.16%	-	-	-	-	-	-	-	-	-	-	-	-	-	-	-	-	-	-	-	-	0.07% + 2.07%	1.06% + 2.26%	0.1% + 0.16%	-	-	-	0.01% + 0.04%	-	-
Flavonifractor #514	Restore	2.91	0.0002										-	-	0.55% + 0.23%	-	-	0.24% + 0.4%	0.54% + 0.62%	0.28% + 0.46%	-	-	-	-	-	0.04% + 0.3%	-	-	-	-	-	0.01% + 0.03%	-	0.22% + 0.69%	-	-	-	-	-	-	-	0.02% + 0.07%	0.02% + 0.15%	-	0.05% + 0.11%	-	-	-	-
Clostridium_XlVa #34	Restore	2.74	0.0158										-	5.06%	5.07% + 1.33%	9.51% + 5.42%	7.44% + 3.4%	-	0.17% + 0.07%	0.35% + 0.35%	-	0.11% + 0.54%	0.11% + 0.18%	-	-	0.1% + 0.35%	-	1.27% + 1.05%	0.08% + 0.33%	-	0.02% + 0.05%	-	-	0.49% + 0.23%	0.03% + 0.15%	-	-	-	-	-	-	-	-	-	-	-	-	-	-
Lachnospiraceae #1294	Restore	2.65	<0.0001										-	-	-	-	-	-	-	0.13% + 0.16%	-	-	-	-	-	-	-	0.05% + 0.13%	-	-	-	-	-	0.13% + 0.64%	-	-	-	-	-	-	-	-	0.07% + 0.33%	-	-	-	-	-	-
Bacteroides #165	Restore	2.4	0.0007										-	-	-	-	-	0.06% + 0.14%	0.02% + 0.09%	0.01% + 0.03%	-	-	0.01% + 0.05%	-	0.03% + 0.17%	-	-	-	-	-	0.14% + 0.16%	-	-	-	-	-	-	-	-	-	-	-	-	-	-	-	0.01% + 0.01%	-	-
Bacteroides #248	Restore	2.32	0.048										-	-	-	-	-	0.03% + 0.05%	0.03% + 0.03%	0.02% + 0.05%	0.02% + 0.05%	-	-	-	-	-	-	-	-	-	-	-	-	-	-	-	-	-	-	-	-	-	-	0.01% + 0.07%	-	-	-	-	-
Bacteroides #303	Restore	2.32	0.0389										-	-	-	-	-	0.04% + 0.08%	-	-	-	0.02% + 0.06%	0.01% + 0.03%	-	-	-	-	0.02% + 0.02%	-	-	-	-	-	-	-	-	-	-	-	-	-	-	-	-	-	-	-	-	-
Bacteroides #229	Restore	2.23	0.0161										-	-	-	-	-	0.05% + 0.11%	0.02% + 0.04%	0.02% + 0.07%	-	-	0.02% + 0.04%	-	-	-	0.01% + 0.06%	-	-	-	-	-	-	-	-	-	-	-	-	-	-	0.02% + 0.05%	-	-	-	-	-	-	-
Bacteroides #170	Restore	2.2	0.006										-	-	-	-	-	0.13% + 0.29%	0.18% + 0.15%	-	-	-	-	-	0.02% + 0.02%	-	-	-	0.02% + 0.07%	-	0.03% + 0.05%	-	-	-	-	-	0.01% + 0.01%	-	-	-	-	-	-	-	-	-	0.02% + 0.03%	-	-
Ruminococcaceae #98				Restore	2.76	0.0484							-	-	-	-	-	-	-	-	-	-	-	0.01% + 0.11%	0.22% + 0.38%	0.01% + 0.1%	-	-	-	0.01% + 0.03%	0.16% + 0.34%	-	0.02% + 0.18%	-	0.06% + 0.14%	0.02% + 0.05%	0.03% + 0.04%	0.04% + 0.07%	0.05% + 0.12%	0.01% + 0.03%	-	-	-	-	-	0.04% + 0.09%	0.11% + 0.1%	0.03% + 0.08%	0.04% + 0.1%
Alistipes #61				Restore	2.47	0.0062							-	2.52%	1.25% + 0.49%	0.84% + 0.39%	1.43% + 0.04%	-	0.02% + 0.04%	0.05% + 0.11%	-	0.03% + 0.05%	0.05% + 0.07%	0.06% + 0.07%	-	0.05% + 0.1%	-	0.01% + 0.01%	0.04% + 0.06%	0.02% + 0.03%	0.01% + 0.02%	0.03% + 0.04%	-	0.03% + 0.06%	0.06% + 0.07%	0.01% + 0.03%	-	0.03% + 0.04%	0.01% + 0.04%	0.04% + 0.04%	-	-	-	-	-	0.06% + 0.07%	0.03% + 0.02%	0.05% + 0.12%	0.01% + 0.08%
Oscillibacter #97				Restore	2.37	0.0396							0.03%	-	-	-	-	-	-	-	-	-	-	0.06% + 0.09%	0.17% + 0.28%	0.08% + 0.18%	0.02% + 0.19%	-	0.07% + 0.11%	0.04% + 0.06%	0.14% + 0.23%	0.06% + 0.1%	0.04% + 0.17%	0.11% + 0.1%	0.08% + 0.12%	0.01% + 0.05%	0.06% + 0.14%	0.06% + 0.1%	0.08% + 0.11%	0.04% + 0.09%	-	-	-	-	-	0.07% + 0.1%	0.18% + 0.32%	0.05% + 0.15%	0.08% + 0.15%
Erysipelotrichaceae #231				Restore	2.32	<0.0001							-	-	-	-	-	-	-	-	-	-	-	0.03% + 0.05%	0.02% + 0.02%	-	-	-	-	-	0.01% + 0.03%	-	-	-	-	-	-	-	-	-	-	-	-	-	-	-	0.04% + 0.07%	-	-
Ruminococcaceae #104				Restore	2.21	0.0363							0.13%	-	-	-	-	-	-	-	-	-	-	0.03% + 0.07%	0.01% + 0.03%	0.02% + 0.04%	-	-	0.01% + 0.03%	0.04% + 0.07%	0.05% + 0.1%	0.03% + 0.1%	0.02% + 0.08%	0.02% + 0.16%	0.05% + 0.09%	0.02% + 0.06%	0.04% + 0.07%	0.05% + 0.13%	0.09% + 0.13%	0.03% + 0.09%	-	-	-	-	-	0.06% + 0.09%	0.08% + 0.06%	0.06% + 0.22%	0.14% + 0.22%
Clostridium_IV #143				Restore	2.13	0.0004							0.06%	-	-	-	-	-	-	-	-	-	-	0.02% + 0.05%	0.06% + 0.03%	-	-	-	-	-	0.07% + 0.08%	-	-	-	-	-	0.01% + 0.03%	-	-	-	-	0.23% + 0.3%	-	-	0.01% + 0.02%	0.03% + 0.04%	0.08% + 0.08%	0.03% + 0.08%	-
Lachnospiraceae #218				Restore	2.1	0.0015							-	-	-	-	-	-	-	-	-	-	-	-	0.06% + 0.1%	0.01% + 0.02%	-	-	-	0.01% + 0.01%	0.05% + 0.09%	0.02% + 0.08%	-	-	0.02% + 0.05%	-	0.01% + 0.02%	-	-	0.01% + 0.03%	-	-	-	-	-	-	0.1% + 0.13%	-	-
Lachnospiraceae #109							Restore	3.1	<0.0001				0.09%	-	-	-	-	-	-	-	-	-	-	0.02% + 0.04%	0.16% + 1.04%	-	-	-	-	0.05% + 0.08%	0.44% + 1.88%	-	-	-	-	0.02% + 0.03%	0.23% + 0.19%	-	0.04% + 0.18%	-	-	-	-	-	-	-	0.51% + 0.89%	-	-
Lachnospiraceae #110							Restore	2.9	<0.0001				-	-	-	-	-	-	-	-	-	-	-	0.05% + 0.28%	-	-	-	-	-	0.06% + 0.06%	-	0.02% + 0.11%	-	-	-	-	-	-	-	-	-	-	-	-	-	-	-	-	-
Lachnospiraceae #96							Restore	2.73	0.0279				-	-	-	-	-	-	0.03% + 0.04%	-	-	-	-	-	0.07% + 0.63%	-	-	-	-	-	0.57% + 0.99%	-	-	-	0.07% + 0.17%	-	0.01% + 0.07%	-	-	-	-	0.1% + 0.45%	-	-	-	0.01% + 0.11%	0.48% + 0.39%	-	-
Unclassified Bacteria #190							Restore	2.37	<0.0001				0.04%	-	-	-	-	-	-	-	-	-	-	-	0.01% + 0.02%	-	-	-	-	0.03% + 0.1%	0.02% + 0.06%	0.01% + 0.05%	-	-	-	0.01% + 0.02%	0.04% + 0.02%	0.04% + 0.05%	0.03% + 0.08%	0.02% + 0.03%	-	-	-	-	-	-	0.07% + 0.09%	-	-
Bifidobacterium #200							Restore	2.23	0.0004				-	-	-	-	-	-	-	-	-	-	-	0.01% + 0.03%	0.06% + 0.04%	-	-	-	0.01% + 0.02%	0.04% + 0.08%	0.03% + 0.05%	0.01% + 0.03%	-	-	0.02% + 0.04%	0.02% + 0.05%	0.03% + 0.04%	0.02% + 0.05%	0.02% + 0.03%	0.02% + 0.03%	-	-	-	-	-	0.02% + 0.04%	0.09% + 0.11%	0.03% + 0.06%	0.01% + 0.02%
Lachnospiraceae #123							Restore	2.19	0.0402				0.01%	-	-	-	-	-	-	-	-	-	-	0.01% + 0.02%	-	-	-	-	-	0.02% + 0.05%	0.04% + 0.12%	-	-	-	-	0.02% + 0.07%	0.19% + 0.28%	0.01% + 0.1%	0.03% + 0.11%	0.03% + 0.03%	-	-	-	-	-	-	0.36% + 0.43%	-	-
Porphyromonadaceae #36										Restore	4.21	<0.0001	11.8%	-	-	-	-	-	-	-	-	-	-	1% + 3.07%	-	-	-	-	-	3.83% + 3.01%	-	-	-	-	-	5.14% + 2.58%	-	-	-	-	-	-	-	-	-	-	-	-	-
Lachnospiraceae #179										Restore	2.67	<0.0001	0.02%	-	-	-	-	-	-	-	-	-	-	0.05% + 0.15%	-	-	-	-	-	0.17% + 0.3%	-	-	-	-	-	0.18% + 0.22%	-	-	-	-	-	-	-	-	-	0.02% + 0.15%	-	-	-
Erysipelotrichaceae #328										Restore	2.39	0.0002	-	-	-	-	-	-	-	-	-	-	-	-	-	-	-	-	-	-	-	-	-	-	-	0.02% + 0.03%	0.03% + 0.1%	0.05% + 0.06%	-	-	-	-	-	-	-	-	-	-	-
Enterorhabdus #256										Restore	2.34	0.0168	0.03%	-	-	-	-	-	-	-	-	-	-	-	-	-	-	-	-	0.04% + 0.06%	-	-	-	-	-	0.07% + 0.11%	-	-	-	-	-	-	-	-	-	-	-	-	-
Porphyromonadaceae #215										Restore	2.1	0.0004	0.1%	-	-	-	-	-	-	-	-	-	-	0.03% + 0.05%	0.02% + 0.02%	-	-	-	-	0.03% + 0.03%	0.02% + 0.05%	-	-	-	-	0.03% + 0.02%	0.03% + 0.03%	-	-	-	-	-	-	-	-	-	0.04% + 0.04%	-	-
Bacteroides #14	Restore	3.79	0.026							Disrupt	4.11	0.0354	0.04%	-	-	-	-	9.09% + 8.64%	12.43% + 10.74%	0.85% + 4.7%	2.19% + 13%	-	1.06% + 10.74%	0.13% + 0.12%	0.79% + 1.03%	0.46% + 0.83%	2.32% + 8.48%	0.29% + 0.68%	0.84% + 1.4%	0.07% + 0.06%	1.86% + 2.64%	0.22% + 0.46%	1.11% + 5.29%	-	0.33% + 1.13%	0.04% + 0.04%	0.19% + 0.13%	0.11% + 0.22%	1.23% + 8.89%	0.06% + 0.38%	0.03% + 1.48%	0.26% + 0.23%	-	0.37% + 2.41%	0.13% + 0.25%	0.15% + 0.42%	0.53% + 0.28%	-	1.68% + 5.15%
Erysipelotrichaceae #8	Restore	4	0.005	Disrupt	4.07	0.0156	Disrupt	3.99	0.0433				1.02%	-	-	-	-	1.76% + 2.77%	0.4% + 2.36%	1.59% + 6.32%	0.65% + 6.53%	-	-	3.66% + 6.13%	5.83% + 2.92%	0.43% + 10.47%	1.92% + 7.13%	-	0.01% + 31.84%	8.69% + 9.24%	4.44% + 5.95%	0.45% + 8.05%	2.53% + 12.31%	-	-	16.52% + 20.12%	20.42% + 11.15%	0.88% + 4.56%	4.76% + 14.65%	2.72% + 24.07%	0.01% + 0.02%	0.05% + 0.04%	-	-	-	0.88% + 8.87%	0.44% + 0.92%	0.07% + 1.8%	0.09% + 8.94%
Blautia #31	Restore	3.49	<0.0001	Disrupt	3.27	0.0252							0.01%	-	0.43% + 0.7%	0.28% + 0.28%	-	0.32% + 0.61%	1.85% + 0.63%	0.69% + 0.85%	-	-	-	-	0.02% + 0.16%	0.04% + 0.15%	0.01% + 0.09%	-	-	-	0.04% + 0.09%	0.03% + 0.04%	-	-	-	-	-	0.01% + 0.02%	-	-	-	0.06% + 0.4%	-	-	-	0.01% + 0.04%	0.01% + 0.01%	0.01% + 0.02%	-
Bacteroides #71	Restore	2.44	0.0116	Disrupt	2.68	0.0097	Disrupt	2.39	0.0042				-	0.08%	0.02% + 0.04%	0.09% + 0%	0.08% + 0.02%	0.18% + 0.12%	0.06% + 0.03%	0.11% + 0.09%	0.01% + 0.08%	0.16% + 0.12%	0.08% + 0.25%	-	0.05% + 0.12%	0.05% + 0.13%	0.01% + 0.06%	0.28% + 0.34%	0.15% + 0.19%	-	0.03% + 0.13%	0.01% + 0.04%	-	0.18% + 0.16%	0.03% + 0.05%	-	-	-	-	0.01% + 0.05%	-	0.12% + 0.08%	0.23% + 0.18%	-	0.12% + 0.11%	0.02% + 0.03%	0.01% + 0.06%	0.05% + 0.09%	0.02% + 0.1%
Bacteroides #173	Restore	2.38	0.0036	Disrupt	2.07	0.0086	Disrupt	2.11	0.0023				-	0.07%	-	-	0.05% + 0.05%	0.04% + 0.05%	0.03% + 0.04%	0.01% + 0.04%	-	0.03% + 0.03%	-	-	0.07% + 0.04%	0.01% + 0.02%	0.01% + 0.05%	0.04% + 0.03%	0.03% + 0.05%	-	0.05% + 0.08%	-	-	0.03% + 0.06%	0.01% + 0.02%	-	0.01% + 0.02%	-	-	-	-	0.07% + 0.08%	0.02% + 0.04%	-	0.04% + 0.09%	-	0.04% + 0.04%	-	-
Clostridiales #118				Restore	2.18	0.0292	Disrupt	2.29	0.0373				0.07%	-	-	-	-	-	-	-	-	-	-	0.04% + 0.03%	0.07% + 0.11%	0.02% + 0.13%	-	-	0.06% + 0.12%	0.03% + 0.03%	0.08% + 0.11%	0.06% + 0.09%	-	-	0.01% + 0.09%	0.03% + 0.03%	0.07% + 0.06%	0.01% + 0.05%	0.02% + 0.12%	0.06% + 0.14%	-	-	-	-	-	-	0.07% + 0.09%	0.01% + 0.08%	-
Lachnospiraceae #65				Restore	2.67	0.0138	Disrupt	2.78	0.0128				0.01%	-	-	-	-	-	-	-	-	-	-	0.07% + 0.2%	-	-	-	-	-	0.11% + 0.17%	-	0.02% + 0.15%	-	-	-	0.01% + 0.06%	-	0.01% + 0.12%	0.06% + 0.14%	-	-	-	-	-	-	0.11% + 0.72%	-	-	0.01% + 0.85%
Parabacteroides #52				Restore	3.25	0.0006				Disrupt	2.97	0.0037	0.04%	-	-	-	-	-	0.02% + 0.62%	-	-	-	-	0.13% + 0.14%	0.16% + 0.11%	0.03% + 0.29%	-	0.02% + 0.03%	0.02% + 0.16%	0.05% + 0.09%	0.34% + 1.17%	0.11% + 0.54%	0.1% + 0.47%	0.58% + 0.3%	0.13% + 0.25%	0.05% + 0.15%	0.14% + 0.29%	0.09% + 0.18%	0.28% + 0.36%	0.17% + 0.45%	-	-	-	-	-	-	0.34% + 0.14%	-	-
Ruminococcaceae #117				Restore	2.13	0.0157				Disrupt	2.46	0.0068	0.01%	-	-	-	-	-	-	-	-	-	-	0.01% + 0.02%	0.05% + 0.09%	-	-	-	-	0.02% + 0.04%	0.04% + 0.14%	0.01% + 0.06%	-	0.05% + 0.18%	0.03% + 0.08%	0.02% + 0.04%	0.03% + 0.02%	0.03% + 0.07%	0.06% + 0.1%	0.06% + 0.08%	-	-	-	-	-	0.1% + 0.22%	0.08% + 0.14%	0.02% + 0.08%	0.02% + 0.17%
Ruminococcaceae #66				Restore	2.63	0.0005				Disrupt	2.79	0.0158	0.06%	-	-	-	-	-	-	-	-	-	-	0.12% + 0.15%	0.01% + 0.05%	0.06% + 0.37%	-	-	0.02% + 0.06%	0.09% + 0.15%	0.02% + 0.06%	0.03% + 0.14%	0.14% + 0.26%	-	0.05% + 0.37%	0.02% + 0.09%	0.05% + 0.13%	0.07% + 0.16%	0.15% + 0.32%	0.08% + 0.22%	-	-	-	-	-	0.06% + 0.25%	0.05% + 0.11%	0.1% + 0.19%	0.16% + 0.38%
Clostridium_XlVa #74	Disrupt	2.7	0.0004	Restore	2.41	0.0051							-	-	-	-	-	0.12% + 0.16%	-	0.57% + 0.3%	0.03% + 0.31%	-	-	-	-	0.04% + 0.14%	-	-	-	-	-	0.03% + 0.05%	-	-	-	-	-	-	-	-	0.1% + 0.24%	0.12% + 0.27%	0.15% + 0.29%	-	-	0.02% + 0.05%	-	0.02% + 0.03%	-
Peptostreptococcaceae #35	Disrupt	3.31	<0.0001	Disrupt	3.55	<0.0001	Disrupt	3.45	<0.0001				0.09%	0.02%	-	0.01% + 0.01%	-	0.04% + 0.26%	-	-	0.43% + 1.42%	0.18% + 0.11%	0.01% + 0.04%	-	-	0.04% + 0.09%	0.3% + 0.66%	1.26% + 2.11%	0.04% + 0.44%	-	-	-	0.08% + 0.32%	1.1% + 1.4%	0.01% + 0.19%	-	-	-	-	-	0.03% + 0.88%	-	0.19% + 0.97%	2.83% + 4.76%	0.03% + 0.34%	-	-	-	0.01% + 0.09%
Enterococcus #28	Disrupt	3.62	0.0237	Disrupt	3.47	<0.0001							0.03%	-	-	-	-	0.24% + 0.8%	0.38% + 0.19%	0.1% + 0.2%	1.34% + 2.57%	0.07% + 0.08%	0.18% + 0.24%	-	-	-	0.08% + 0.78%	0.22% + 0.15%	-	-	-	-	-	0.09% + 0.07%	-	-	-	-	-	-	0.78% + 1.27%	0.14% + 0.24%	0.1% + 0.15%	3.97% + 7.41%	0.15% + 0.2%	0.01% + 0.02%	-	-	0.02% + 0.15%
Parabacteroides #1				Disrupt	4.45	<0.0001	Disrupt	4.6	<0.0001	Disrupt	4.41	<0.0001	0.24%	-	-	0.01% + 0.01%	-	9.34% + 8.33%	12.87% + 5.41%	10.75% + 10.7%	15.36% + 37.92%	4.42% + 3.25%	5.74% + 19.48%	0.99% + 0.81%	1.14% + 2.33%	3.64% + 4.56%	7.85% + 7.67%	11.16% + 5.81%	2.76% + 4.78%	0.46% + 0.5%	1.62% + 0.95%	2.15% + 3.02%	7.25% + 11.63%	11.31% + 1.82%	3.55% + 3.56%	0.37% + 0.29%	0.66% + 0.26%	1.26% + 1.82%	2.65% + 8.88%	1.93% + 3.88%	34.29% + 21.89%	11.65% + 6.53%	19.76% + 14.62%	17.51% + 19.81%	7.21% + 9.98%	2.77% + 6.16%	1.71% + 0.57%	4.17% + 6.36%	12.58% + 13.93%
Bacteroides #3				Disrupt	4.57	0.0021	Disrupt	4.58	0.0003	Disrupt	4.14	<0.0001	0.05%	39.7%	18.01% + 5.64%	20.79% + 2.5%	28.14% + 5.32%	4.09% + 8.41%	3.5% + 3.58%	12.26% + 27.27%	0.3% + 6.67%	56.81% + 9.05%	8.69% + 11.21%	0.32% + 0.62%	1.65% + 1.83%	6.28% + 16.58%	4.4% + 11.57%	23.82% + 9.56%	9.37% + 9.19%	0.22% + 0.26%	1.84% + 3.94%	1.33% + 2.33%	0.51% + 4.35%	23.37% + 15.92%	5.85% + 5.15%	0.1% + 0.15%	0.14% + 0.36%	0.19% + 0.49%	0.85% + 4.34%	1.63% + 1.68%	0.05% + 0.28%	23.5% + 10.42%	4.15% + 11.02%	0.02% + 0.12%	8.3% + 8.9%	0.42% + 2.08%	1.34% + 1.75%	0.8% + 2.08%	3.41% + 19.65%
Bacteroides #9				Disrupt	4.26	0.0011	Disrupt	4.08	0.0015	Disrupt	4.14	<0.0001	0.06%	-	-	0.01% + 0.01%	-	18.72% + 4.68%	5.69% + 2.96%	6.2% + 13.21%	18.91% + 13.46%	0.03% + 0.09%	13.48% + 11.47%	0.21% + 0.29%	0.07% + 0.2%	0.15% + 1.1%	3.07% + 8.44%	0.23% + 1.65%	0.48% + 1.57%	0.02% + 0.03%	0.05% + 1.81%	0.11% + 0.21%	2.38% + 3.21%	-	0.13% + 0.36%	0.02% + 0.03%	0.06% + 0.89%	0.11% + 0.16%	2.23% + 5.58%	0.13% + 0.27%	2.41% + 13.15%	0.27% + 3.11%	0.01% + 0.01%	4.87% + 8.56%	0.13% + 0.33%	0.22% + 1.3%	0.14% + 0.23%	0.01% + 0.2%	3.31% + 3.88%
Enterobacteriaceae #5				Disrupt	4.53	<0.0001	Disrupt	3.66	0.01				0.06%	2.21%	11.15% + 15.92%	24.32% + 2.5%	24.74% + 2.22%	6.26% + 6.91%	15.09% + 4.23%	1.57% + 6.28%	9.79% + 33.39%	8.93% + 2.62%	11.3% + 8.54%	0.01% + 0.02%	0.08% + 0.42%	0.03% + 0.46%	0.08% + 8.84%	8.44% + 8.14%	0.21% + 0.68%	-	0.01% + 1.03%	0.03% + 0.05%	0.03% + 0.53%	0.79% + 2.62%	-	0.01% + 0.02%	-	0.02% + 0.13%	0.01% + 0.05%	-	11.12% + 13.79%	4.53% + 0.97%	1.34% + 15.19%	24.84% + 41.03%	5.54% + 13.97%	0.01% + 0.06%	-	-	0.11% + 0.57%
Bacteroides #11				Disrupt	3.9	0.0311	Disrupt	3.88	0.0332				0.12%	5.04%	2.6% + 1.67%	3.39% + 0.68%	5.02% + 1.2%	1.33% + 1.47%	0.59% + 0.55%	1.18% + 4.88%	0.17% + 0.62%	4.72% + 1.02%	0.94% + 4.06%	0.11% + 0.14%	2.44% + 0.96%	1.42% + 3.89%	1% + 2.08%	6.76% + 4.9%	3.1% + 4.58%	0.07% + 0.09%	3.53% + 4.04%	0.39% + 2.1%	0.31% + 1.89%	7.14% + 5.82%	1.51% + 3.31%	0.07% + 0.07%	0.75% + 1.02%	0.28% + 0.7%	0.38% + 1.28%	1.24% + 1.5%	0.03% + 0.81%	2.59% + 1.34%	2.99% + 2.42%	0.1% + 1.79%	2.41% + 2.85%	0.25% + 0.31%	0.86% + 1.44%	0.62% + 0.72%	0.89% + 1.3%
Turicibacter #29				Disrupt	3.63	0.015				Disrupt	3.85	0.0021	2.99%	-	-	-	-	-	-	-	-	-	-	0.1% + 1.33%	0.33% + 0.46%	0.06% + 0.25%	0.25% + 2.73%	0.65% + 0.85%	0.41% + 0.78%	1.02% + 3.71%	1.42% + 1.69%	0.23% + 0.77%	1.18% + 2.01%	1.28% + 1.34%	0.75% + 2.17%	0.13% + 1.31%	2.78% + 1.41%	0.37% + 0.61%	1.17% + 3.51%	1.31% + 4.75%	-	-	-	-	-	0.14% + 0.42%	0.21% + 1.32%	0.01% + 0.08%	0.17% + 0.8%
Lachnospiraceae #153				Disrupt	2.31	0.0005	Disrupt	2.5	0.0346				-	-	-	-	-	-	-	-	-	-	-	-	-	-	0.01% + 0.05%	-	0.02% + 0.06%	-	-	-	-	-	0.09% + 0.23%	-	-	-	-	0.01% + 0.03%	-	-	-	-	-	-	-	-	0.02% + 0.05%
Bacteroides #124				Disrupt	2.38	0.0005	Disrupt	2.15	0.0012				-	0.07%	-	-	0.03% + 0%	0.08% + 0.06%	0.01% + 0.02%	0.04% + 0.07%	-	0.08% + 0.08%	0.07% + 0.12%	-	0.01% + 0.03%	0.01% + 0.04%	0.01% + 0.05%	0.09% + 0.06%	0.02% + 0.06%	-	0.01% + 0.02%	-	-	0.04% + 0.04%	-	-	-	-	-	-	-	0.03% + 0.05%	0.03% + 0.1%	-	-	-	-	-	-
Bacteroides #137				Disrupt	2.2	0.0304	Disrupt	2.33	0.0002				-	0.14%	0.05% + 0.07%	0.09% + 0.04%	0.13% + 0.09%	-	-	0.03% + 0.24%	-	0.24% + 0.13%	0.03% + 0.08%	-	-	0.04% + 0.08%	-	0.14% + 0.07%	0.04% + 0.09%	-	-	-	-	0.1% + 0.08%	0.01% + 0.07%	-	-	-	-	-	-	0.12% + 0.13%	0.02% + 0.1%	-	0.06% + 0.1%	-	-	-	-
Bacteroides #32	Disrupt	3.3	0.0142										-	-	-	-	0.01% + 0.01%	0.05% + 0.09%	0.03% + 0.04%	0.04% + 0.14%	-	-	-	0.27% + 0.5%	0.33% + 0.33%	0.22% + 1.63%	-	0.01% + 0.29%	0.12% + 0.95%	0.15% + 0.3%	1.06% + 1.29%	0.5% + 1.29%	0.01% + 1.89%	-	0.84% + 2.56%	0.11% + 0.23%	0.05% + 0.55%	0.22% + 0.92%	0.01% + 0.59%	0.5% + 0.65%	-	-	-	-	-	-	0.56% + 1.32%	-	-
Faecalicoccus #45				Disrupt	3.07	0.0488							-	0.02%	0.07% + 0.05%	0.33% + 0.33%	0.09% + 0.03%	-	-	0.51% + 0.59%	-	0.97% + 0.94%	3.29% + 3.08%	-	-	0.01% + 0.11%	-	1.07% + 0.88%	0.04% + 0.11%	-	0.01% + 0.03%	-	-	0.23% + 0.19%	-	-	-	-	-	-	-	0.28% + 0.73%	0.13% + 0.19%	-	0.31% + 1.61%	-	-	-	-
Ruminococcaceae #62				Disrupt	2.54	0.0164							0.03%	-	-	-	-	-	-	-	-	-	-	0.03% + 0.06%	0.01% + 0.02%	0.07% + 0.24%	-	-	0.05% + 0.13%	0.03% + 0.08%	0.01% + 0.06%	0.18% + 0.45%	-	-	0.18% + 0.27%	0.04% + 0.09%	0.07% + 0.11%	0.12% + 0.14%	0.14% + 0.34%	0.07% + 0.14%	-	-	-	-	-	0.18% + 0.35%	0.01% + 0.18%	0.2% + 0.6%	0.23% + 0.86%
Alistipes #46							Disrupt	2.82	0.0283				0.03%	-	-	-	-	0.21% + 0.3%	0.09% + 0.27%	0.19% + 0.28%	0.21% + 0.42%	-	0.22% + 0.53%	0.12% + 0.14%	-	0.08% + 0.31%	0.07% + 0.28%	-	0.02% + 0.07%	0.03% + 0.1%	0.04% + 0.05%	0.09% + 0.16%	0.02% + 0.12%	-	-	0.02% + 0.03%	0.02% + 0.06%	0.04% + 0.09%	0.06% + 0.15%	0.03% + 0.06%	0.02% + 0.13%	0.2% + 0.11%	-	-	0.04% + 0.38%	0.15% + 0.17%	0.07% + 0.24%	0.09% + 0.18%	0.11% + 0.23%
Ruminococcaceae #167							Disrupt	2.35	0.0021				-	-	-	-	-	-	-	-	-	-	-	0.01% + 0.01%	0.02% + 0.04%	0.04% + 0.07%	0.03% + 0.11%	0.04% + 0.08%	0.02% + 0.09%	-	0.02% + 0.07%	0.01% + 0.03%	0.03% + 0.07%	0.02% + 0.06%	0.02% + 0.03%	-	-	-	0.01% + 0.03%	-	-	-	-	-	-	-	-	0.02% + 0.05%	0.02% + 0.06%
Bacteroides #195							Disrupt	2.18	0.0055				-	0.25%	0.1% + 0.13%	0.13% + 0.06%	0.12% + 0.09%	-	-	0.01% + 0.06%	-	0.02% + 0.02%	-	-	-	0.01% + 0.04%	-	0.03% + 0.04%	0.02% + 0.02%	-	-	-	-	0.05% + 0.04%	0.02% + 0.02%	-	-	-	-	-	-	0.04% + 0.06%	-	-	0.01% + 0.04%	-	0.02% + 0.02%	-	0.01% + 0.08%
Parabacteroides #202							Disrupt	2.01	<0.0001				-	-	-	-	-	0.02% + 0.01%	0.02% + 0.06%	0.03% + 0.03%	0.02% + 0.07%	-	-	-	-	-	0.01% + 0.02%	0.01% + 0.01%	-	-	-	-	0.01% + 0.04%	0.01% + 0.03%	0.02% + 0.04%	-	-	-	-	0.01% + 0.03%	0.01% + 0.03%	0.03% + 0.04%	0.05% + 0.06%	0.02% + 0.05%	0.01% + 0.03%	-	-	0.01% + 0.02%	0.05% + 0.09%
Bacteroides #241							Disrupt	2.18	0.0005				-	0.28%	0.04% + 0.05%	0.08% + 0.03%	0.13% + 0.08%	-	0.01% + 0.02%	0.01% + 0.04%	-	0.01% + 0.02%	-	-	-	0.01% + 0.03%	-	0.03% + 0.02%	-	-	-	-	-	0.02% + 0.02%	0.01% + 0.02%	-	-	-	-	-	-	0.03% + 0.03%	-	-	-	-	0.01% + 0.01%	-	-
Lachnospiraceae #70										Disrupt	2.57	0.0107	0.01%	-	-	-	-	-	-	-	-	-	-	0.01% + 0.05%	0.05% + 0.35%	0.02% + 0.09%	-	-	0.02% + 0.15%	0.02% + 0.06%	0.26% + 0.64%	0.04% + 0.25%	0.01% + 0.08%	-	0.05% + 0.15%	-	-	0.02% + 0.08%	-	0.07% + 0.09%	-	-	-	-	-	-	0.09% + 0.19%	-	0.05% + 0.17%
Lachnospiraceae #120										Disrupt	2.45	<0.0001	-	-	-	-	-	-	-	-	-	-	-	-	-	-	-	-	-	-	-	-	-	-	-	-	-	-	0.02% + 0.03%	0.01% + 0.05%	-	-	-	-	0.01% + 0.04%	0.02% + 0.04%	0.03% + 0.08%	0.02% + 0.05%	0.02% + 0.06%
Clostridiales #183										Disrupt	2.29	0.0014	0.08%	-	-	-	-	-	-	-	-	-	-	-	-	-	-	-	-	-	0.02% + 0.02%	-	-	-	-	-	-	-	0.02% + 0.08%	-	-	0.02% + 0.03%	-	-	-	-	0.01% + 0.14%	-	-
Lachnospiraceae #217										Disrupt	2.39	0.012	-	-	-	-	-	-	-	-	-	-	-	-	-	-	-	-	-	-	-	-	-	-	0.03% + 0.07%	-	-	0.02% + 0.05%	0.03% + 0.06%	0.02% + 0.05%	-	-	-	-	-	-	0.01% + 0.03%	-	0.04% + 0.18%
Lachnospiraceae #236										Disrupt	2.03	0.0057	-	-	-	-	-	-	-	-	-	-	-	-	-	-	-	-	-	-	-	-	-	-	-	-	-	0.01% + 0.04%	0.02% + 0.03%	0.02% + 0.05%	-	-	-	-	-	-	-	-	-
Acetatifactor #243										Disrupt	2.39	0.0002	0.03%	-	-	-	-	-	-	-	-	-	-	-	-	-	-	-	-	-	-	-	-	-	-	-	-	0.01% + 0.02%	0.05% + 0.09%	-	-	-	-	-	-	-	-	-	-
1HMbmouse label indicates the FMT material collected from mice that were not treated with antibiotics as described in Figure 5.
2in vitro cultured simplified community samples represent the values obtained from sequencing cultures used to isolate SC2, FS2A, FS2B, and FS2C as described in Fig 4E. Data reported are the median +/- the interquartile range when multiple replicates were sequenced (SC2, FS2A, FS2B) or from a single time point (FS2C,).
3Restore=treatments (FMT, FS2C, SC2) that restored microbiome diversity and composition towards that observed in untreated HMbmice; Disrupt= treatments (FS2A, FS2B, PBS) that failed to restore microbiome diversity
4LDA and p-value determined at each time point indicated using LEFsE.
5OTUs identified in Table S1 as shared between HMbmice and simplified communities.
[truncated: 1 more columns]
