# Supplementary material for: Identification of Simplified Microbial Communities That Inhibit Clostridioides difficile Infection through Dilution/Extinction
Source: mSphere. 2020 Jul 29;5(4):e00387-20. doi: 10.1128/mSphere.00387-20 (PMC7392540; doi:10.1128/mSphere.00387-20)
Supplement: TABLE S5 [file mSphere.00387-20-st005.xlsx]

## Sheet: Sheet1
Table S5. Persistence of OTUs present in SC2, FS2A, FS2B, and FS2C over time in treated HMbmice
SC2, FS2A, FS2B, and FS2C OTUs that persist in treated HMbmice
OTU	HMbmouse baseline1	in vitro cultured simplified communities2				Median abundances of indicated OTUs (+ interquartile range) in treated mouse fecal samples on day of infection indicated
						Day 1				Day 4/5				Day 7				Relapse Day 0			Relapse Day 2			Relapse Day 7
		FS2C	SC2	FS2A	FS2B	SC2	FS2A	FS2B	FS2C	SC2	FS2A	FS2B	FS2C	SC2	FS2A	FS2B	FS2C	SC2	FS2B	FS2C	SC2	FS2B	FS2C	SC2	FS2B	FS2C
Phascolarctobacterium #22	0.01%	4.46% + 2.94%	1.18%	6.15% + 5.52%	3.45% + 3.09%	2.72% + 2.28%	2.3% + 1.04%	2.41% + 1.94%	4.73% + 1.73%	1.13% + 2.36%	3.23% + 1.3%	1.97% + 2.4%	0.53% + 0.49%	0.6% + 1.1%	7.55% + 2.45%	0.8% + 1.22%	0.44% + 0.6%	0.06% + 0.21%	0.31% + 0.51%	0.37% + 0.21%	1.71% + 2.41%	1.57% + 2.59%	2.56% + 1.34%	0.19% + 1.15%	0.49% + 0.6%	0.5% + 0.26%
Bacteroides #59	-	0.13% + 0.1%	0.52%	0.57% + 0.18%	0.46% + 0.01%	-	0.51% + 0.48%	0.1% + 0.74%	-	0.12% + 0.25%	0.7% + 0.74%	0.09% + 0.34%	0.02% + 0.08%	0.02% + 0.05%	0.61% + 0.63%	0.07% + 0.14%	0.05% + 0.09%	-	0.06% + 0.09%	-	0.35% + 0.5%	0.24% + 0.42%	0.58% + 0.65%	0.03% + 0.09%	0.03% + 0.15%	0.03% + 0.1%
Clostridium_XlVa #34	-	5.07% + 1.33%	4.09%	9.48% + 5.44%	7.95% + 2.89%	0.35% + 0.35%	0.11% + 0.54%	0.11% + 0.18%	0.17% + 0.07%	0.1% + 0.35%	1.27% + 1.05%	0.08% + 0.33%	-	-	0.49% + 0.23%	0.03% + 0.15%	0.02% + 0.05%	-	-	-	-	-	-	-	-	-
Bacteroides #49	-	0.14% + 0.11%	0.73%	0.72% + 0.07%	0.67% + 0.09%	-	-	-	-	0.05% + 0.46%	0.67% + 1.09%	0.4% + 1.27%	-	0.01% + 0.06%	0.68% + 0.59%	0.08% + 0.16%	-	-	0.03% + 0.09%	-	0.57% + 0.4%	0.34% + 0.82%	0.75% + 0.39%	0.03% + 0.12%	0.1% + 0.22%	0.05% + 0.13%
Bacteroides #113	-	0.09% + 0.14%	0.36%	0.29% + 0.04%	0.34% + 0.05%	-	0.23% + 0.26%	0.04% + 0.27%	-	0.06% + 0.11%	0.25% + 0.29%	0.05% + 0.1%	-	-	0.23% + 0.26%	0.03% + 0.06%	-	-	-	-	0.05% + 0.17%	0.09% + 0.17%	0.22% + 0.21%	-	0.01% + 0.05%	-
Bacteroides #91	-	0.07% + 0.13%	0.35%	0.36% + 0.15%	0.38% + 0.04%	0.02% + 0.14%	0.31% + 0.29%	0.09% + 0.47%	-	0.05% + 0.13%	0.38% + 0.29%	0.09% + 0.2%	-	-	0.31% + 0.3%	0.04% + 0.06%	-	-	0.01% + 0.02%	-	0.24% + 0.35%	0.12% + 0.32%	0.3% + 0.19%	0.02% + 0.13%	0.02% + 0.09%	0.01% + 0.06%
Bacteroides #195	-	0.1% + 0.13%	0.07%	0.2% + 0.01%	0.14% + 0.11%	0.01% + 0.06%	0.02% + 0.02%	-	-	0.01% + 0.04%	0.03% + 0.04%	0.02% + 0.02%	-	-	0.05% + 0.04%	0.02% + 0.02%	-	-	-	-	-	0.01% + 0.04%	0.04% + 0.06%	-	-	0.02% + 0.02%
Ruminococcaceae #191	-	0.04% + 0.08%	-	0.15% + 0.09%	-	0.01% + 0.05%	-	0.01% + 0.04%	0.05% + 0.08%	-	-	0.02% + 0.07%	0.03% + 0.03%	0.02% + 0.04%	-	0.02% + 0.03%	0.02% + 0.02%	-	0.02% + 0.03%	0.01% + 0.02%	-	0.02% + 0.06%	0.03% + 0.02%	-	0.01% + 0.02%	0.01% + 0.03%
Bacteroides #108	-	0.08% + 0.09%	0.02%	0.06% + 0%	0.03% + 0.01%	0.02% + 0.04%	0.04% + 0.09%	0.01% + 0.1%	-	0.02% + 0.05%	0.12% + 0.21%	0.01% + 0.1%	-	-	0.1% + 0.23%	0.02% + 0.03%	-	-	-	-	0.08% + 0.09%	0.04% + 0.18%	-	-	0.01% + 0.03%	-
Bacteroides #38	-	0.94% + 0.74%	1.01%	1.32% + 0.27%	1.09% + 0.05%	-	0.29% + 0.74%	-	-	-	1.14% + 4.62%	-	-	-	0.93% + 1.84%	-	-	-	-	-	-	-	-	-	-	-
Clostridium_XlVa #92	-	0.93% + 0.5%	1.75%	2.72% + 0.81%	0.94% + 0.33%	-	0.1% + 0.3%	-	-	-	0.29% + 0.45%	-	-	-	0.14% + 0.1%	-	-	-	-	-	-	-	-	-	-	-
Parasutterella #26	-	2.7% + 1.58%	-	-	-	5.13% + 5.85%	-	-	-	2.79% + 6.57%	-	-	0.27% + 0.55%	0.86% + 2.52%	-	-	0.68% + 1.37%	-	-	0.45% + 0.89%	-	-	5.43% + 6.68%	-	-	0.99% + 0.44%
Clostridium_XlVa #73	-	0.79% + 1.18%	0.11%	0.69% + 0.67%	0.71% + 0.53%	0.11% + 0.46%	0.14% + 0.06%	0.38% + 0.7%	0.9% + 0.53%	0.01% + 0.02%	-	-	-	-	0.02% + 0.11%	-	0.01% + 0.18%	-	-	-	-	-	-	-	-	-
Clostridium_XlVb #87	-	0.75% + 0.34%	-	-	-	0.36% + 0.55%	-	-	-	0.08% + 0.15%	-	-	-	0.03% + 0.15%	-	-	-	0.01% + 0.07%	-	-	0.32% + 0.42%	-	-	0.03% + 0.09%	-	-
Faecalicoccus #45	-	0.07% + 0.05%	-	0.36% + 0.3%	0.07% + 0.05%	0.51% + 0.59%	0.97% + 0.94%	3.29% + 3.08%	-	0.01% + 0.11%	1.07% + 0.88%	0.04% + 0.11%	-	-	0.23% + 0.19%	-	0.01% + 0.03%	-	-	-	0.13% + 0.19%	0.31% + 1.61%	0.28% + 0.73%	-	-	-
Bacteroides #137	-	0.05% + 0.07%	0.13%	0.14% + 0.09%	0.09% + 0.05%	0.03% + 0.24%	0.24% + 0.13%	0.03% + 0.08%	-	0.04% + 0.08%	0.14% + 0.07%	0.04% + 0.09%	-	-	0.1% + 0.08%	0.01% + 0.07%	-	-	-	-	0.02% + 0.1%	0.06% + 0.1%	0.12% + 0.13%	-	0.01% + 0.03%	-
Bacteroides #241	-	0.04% + 0.05%	0.11%	0.05% + 0%	0.25% + 0.04%	0.01% + 0.04%	0.01% + 0.02%	-	0.01% + 0.02%	0.01% + 0.03%	0.03% + 0.02%	-	-	-	0.02% + 0.02%	0.01% + 0.02%	-	-	-	-	-	-	0.03% + 0.03%	-	-	0.01% + 0.01%
Bacteroides #160	-	0.03% + 0.06%	0.12%	0.07% + 0.02%	0.07% + 0.01%	-	0.04% + 0.04%	0.01% + 0.09%	-	-	0.05% + 0.14%	-	-	-	0.07% + 0.06%	-	-	-	-	-	0.07% + 0.09%	0.02% + 0.06%	0.03% + 0.07%	0.01% + 0.02%	-	-
Lactonifactor #102	-	0.01% + 0.16%	-	0.62% + 0.41%	-	0.17% + 0.21%	-	0.86% + 1.66%	-	0.02% + 0.05%	-	0.04% + 0.23%	-	0.01% + 0.03%	-	0.03% + 0.08%	-	-	0.01% + 0.03%	-	-	0.02% + 0.04%	-	-	0.01% + 0.01%	-
Bacteroides #221	-	0.01% + 0.03%	0.24%	0.11% + 0.04%	0.17% + 0.02%	-	0.09% + 0.12%	-	-	-	0.05% + 0.04%	-	-	-	0.04% + 0.1%	-	-	-	-	-	0.02% + 0.06%	0.02% + 0.06%	0.1% + 0.09%	-	-	-
Bacteroides #254	-	-	0.04%	0.1% + 0.06%	0.08% + 0.04%	-	0.07% + 0.15%	-	-	-	0.03% + 0.02%	0.01% + 0.03%	-	-	0.02% + 0.04%	-	-	-	-	-	-	0.01% + 0.06%	0.04% + 0.06%	-	-	-
Bacteroides #271	-	-	0.02%	0.03% + 0.01%	0.06% + 0.03%	-	0.06% + 0.11%	0.01% + 0.05%	-	-	0.04% + 0.06%	-	-	-	0.02% + 0.03%	-	-	-	-	-	0.01% + 0.03%	-	0.01% + 0.06%	-	-	-
Bacteroides #173	-	-	-	0.05% + 0.05%	0.04% + 0.04%	0.01% + 0.04%	0.03% + 0.03%	-	0.03% + 0.04%	0.01% + 0.02%	0.04% + 0.03%	0.03% + 0.05%	0.07% + 0.04%	-	0.03% + 0.06%	0.01% + 0.02%	0.05% + 0.08%	-	-	0.01% + 0.02%	0.02% + 0.04%	0.04% + 0.09%	0.07% + 0.08%	-	0.02% + 0.06%	0.04% + 0.04%
Bacteroides #124	-	-	0.01%	0.02% + 0.02%	0.05% + 0.02%	0.04% + 0.07%	0.08% + 0.08%	0.07% + 0.12%	0.01% + 0.02%	0.01% + 0.04%	0.09% + 0.06%	0.02% + 0.06%	0.01% + 0.03%	-	0.04% + 0.04%	-	0.01% + 0.02%	-	-	-	0.03% + 0.1%	-	0.03% + 0.05%	-	0.01% + 0.03%	-
Bacteroides #177	-	-	0.04%	0.03% + 0.03%	0.03% + 0.02%	-	-	0.01% + 0.03%	-	-	0.06% + 0.09%	0.01% + 0.04%	-	-	0.06% + 0.13%	-	-	-	-	-	0.04% + 0.22%	0.02% + 0.11%	-	-	-	-
Phascolarctobacterium #346	-	-	-	0.03% + 0.03%	0.02% + 0.02%	0.01% + 0.03%	0.04% + 0.04%	0.01% + 0.03%	0.03% + 0.05%	-	-	-	-	-	0.02% + 0.03%	-	-	-	-	-	-	-	0.04% + 0.02%	-	-	-
Bacteroides #163	-	0.76% + 0.4%	2.33%	2.57% + 0.67%	1.96% + 0.26%	0.45% + 1.48%	2.55% + 1.06%	1.94% + 9.06%	0.28% + 0.58%	0.96% + 3.58%	5.4% + 6.09%	1.35% + 2.57%	0.54% + 0.73%	0.39% + 0.96%	4.17% + 3.44%	0.62% + 1.13%	0.5% + 1%	0.07% + 0.29%	1.19% + 2.14%	0.02% + 0.09%	4.56% + 8.31%	2.46% + 3.95%	3.06% + 2.67%	0.96% + 2.03%	0.55% + 1.69%	0.49% + 0.91%
Bacteroides #183	0.01%	0.47% + 0.68%	0.48%	0.72% + 0.01%	0.73% + 0.31%	2.04% + 3.58%	5.27% + 2.39%	2.79% + 4.87%	0.35% + 1.31%	0.28% + 1.03%	3.58% + 2.63%	0.66% + 2.93%	0.06% + 0.05%	0.16% + 0.47%	1.06% + 1.35%	0.13% + 0.31%	0.09% + 0.11%	0.04% + 0.07%	0.03% + 0.12%	-	1.37% + 7.95%	0.58% + 1.48%	1.09% + 1.41%	0.3% + 1.4%	0.01% + 0.06%	0.05% + 0.11%
Clostridium_XVIII #243	-	0.82% + 0.67%	10.17%	6.93% + 2.77%	0.28% + 0.01%	0.65% + 1.43%	1.44% + 0.86%	4.34% + 7.76%	8.9% + 5.89%	0.05% + 0.33%	0.85% + 0.74%	0.13% + 0.12%	0.1% + 0.35%	0.03% + 0.17%	0.57% + 1.68%	0.07% + 0.17%	0.2% + 0.18%	-	-	-	0.85% + 1.65%	0.52% + 1.55%	1.35% + 1.36%	0.01% + 0.05%	-	0.03% + 0.43%
Bacteroides #213	-	0.22% + 0.18%	-	0.05% + 0.01%	0.02% + 0.02%	1.23% + 1.15%	0.73% + 1.66%	0.83% + 1.03%	-	0.57% + 1.18%	1.41% + 1.23%	0.68% + 1.36%	0.01% + 0.02%	0.2% + 0.36%	2.02% + 1.93%	0.16% + 0.87%	-	0.05% + 0.08%	0.1% + 0.13%	-	1.42% + 2.88%	0.49% + 4.84%	0.02% + 0.06%	0.3% + 0.3%	0.22% + 0.2%	-
Alistipes #613	-	1.25% + 0.49%	1.22%	0.96% + 0.51%	1.96% + 0.57%	0.05% + 0.11%	0.03% + 0.05%	0.05% + 0.07%	0.02% + 0.04%	0.05% + 0.1%	0.01% + 0.01%	0.04% + 0.06%	-	0.03% + 0.04%	0.03% + 0.06%	0.06% + 0.07%	0.01% + 0.02%	0.03% + 0.04%	0.04% + 0.04%	-	-	-	-	0.05% + 0.12%	0.03% + 0.05%	0.03% + 0.02%
OTUs present in SC2, FS2A, FS2B, and/or FS2C that persist in treated HMbmice but are also endogenous members of the HMbmouse microbiome (Table S1)
OTU	HMbmouse baseline1	in vitro cultured simplified communities2				Median abundances of indicated OTUs (+ interquartile range) in treated mouse fecal samples on day of infection indicated
						Day 1				Day 4/5				Day 7				Relapse Day 0			Relapse Day 2			Relapse Day 7
		FS2C	SC2	FS2A	FS2B	SC2	FS2A	FS2B	FS2C	SC2	FS2A	FS2B	FS2C	SC2	FS2A	FS2B	FS2C	SC2	FS2B	FS2C	SC2	FS2B	FS2C	SC2	FS2B	FS2C
Bacteroides #3	0.05%	18.01% + 5.64%	23.28%	25.87% + 7.58%	31.26% + 8.44%	12.26% + 27.27%	56.81% + 9.05%	8.69% + 11.21%	3.5% + 3.58%	6.28% + 16.58%	23.82% + 9.56%	9.37% + 9.19%	1.65% + 1.83%	1.33% + 2.33%	23.37% + 15.92%	5.85% + 5.15%	1.84% + 3.94%	0.19% + 0.49%	1.63% + 1.68%	0.14% + 0.36%	4.15% + 11.02%	8.3% + 8.9%	23.5% + 10.42%	0.8% + 2.08%	1.63% + 5.83%	1.34% + 1.75%
Bacteroides #11	0.12%	2.6% + 1.67%	4.07%	4.46% + 1.75%	4.43% + 0.61%	1.18% + 4.88%	4.72% + 1.02%	0.94% + 4.06%	0.59% + 0.55%	1.42% + 3.89%	6.76% + 4.9%	3.1% + 4.58%	2.44% + 0.96%	0.39% + 2.1%	7.14% + 5.82%	1.51% + 3.31%	3.53% + 4.04%	0.28% + 0.7%	1.24% + 1.5%	0.75% + 1.02%	2.99% + 2.42%	2.41% + 2.85%	2.59% + 1.34%	0.62% + 0.72%	1.03% + 1.67%	0.86% + 1.44%
Bacteroides #71	-	0.02% + 0.04%	0.09%	0.08% + 0.02%	0.09% + 0.01%	0.11% + 0.09%	0.16% + 0.12%	0.08% + 0.25%	0.06% + 0.03%	0.05% + 0.13%	0.28% + 0.34%	0.15% + 0.19%	0.05% + 0.12%	0.01% + 0.04%	0.18% + 0.16%	0.03% + 0.05%	0.03% + 0.13%	-	0.01% + 0.05%	-	0.23% + 0.18%	0.12% + 0.11%	0.12% + 0.08%	0.05% + 0.09%	0.05% + 0.06%	0.01% + 0.06%
Enterobacteriaceae #5	0.06%	11.15% + 15.92%	26.82%	24.39% + 2.57%	12.37% + 10.16%	1.57% + 6.28%	8.93% + 2.62%	11.3% + 8.54%	15.09% + 4.23%	0.03% + 0.46%	8.44% + 8.14%	0.21% + 0.68%	0.08% + 0.42%	0.03% + 0.05%	0.79% + 2.62%	-	0.01% + 1.03%	0.02% + 0.13%	-	-	1.34% + 15.19%	5.54% + 13.97%	4.53% + 0.97%	-	0.06% + 0.11%	-
Blautia #31	0.01%	0.43% + 0.7%	0.55%	-	-	0.69% + 0.85%	-	-	1.85% + 0.63%	0.04% + 0.15%	-	-	0.02% + 0.16%	0.03% + 0.04%	-	-	0.04% + 0.09%	0.01% + 0.02%	-	-	-	-	0.06% + 0.4%	0.01% + 0.02%	-	0.01% + 0.01%
Akkermansia #2	0.04%	-	-	0.03% + 0.03%	0.03% + 0.03%	0.01% + 0.06%	0.02% + 0.01%	-	-	0.33% + 9.27%	0.04% + 0.11%	0.01% + 11.31%	-	0.76% + 6.22%	0.02% + 0.07%	-	-	0.56% + 2.9%	4.01% + 25.95%	-	0.04% + 0.28%	15.35% + 48.61%	-	19.87% + 40.24%	10.52% + 32.24%	-
SC2, FS2A, FS2B, and FS2C OTUs that decline over time in treated HMbmice
OTU	HMbmouse baseline1	in vitro cultured simplified communities2				Median abundances of indicated OTUs (+ interquartile range) in treated mouse fecal samples on day of infection indicated
						Day 1				Day 4/5				Day 7				Relapse Day 0			Relapse Day 2			Relapse Day 7
		FS2C	SC2	FS2A	FS2B	SC2	FS2A	FS2B	FS2C	SC2	FS2A	FS2B	FS2C	SC2	FS2A	FS2B	FS2C	SC2	FS2B	FS2C	SC2	FS2B	FS2C	SC2	FS2B	FS2C
Clostridium_XI #23	-	3.6% + 10.07%	14.73%	4.3% + 0.98%	9.25% + 1.27%	-	0.52% + 1.6%	0.27% + 0.93%	-	-	0.15% + 0.67%	-	-	-	-	-	-	-	-	-	-	-	-	-	-	-
Peptoniphilus #44	-	2.54% + 3.58%	0.67%	1.41% + 0.1%	1.37% + 0.88%	-	-	-	-	-	-	-	-	-	-	-	-	-	-	-	-	-	-	-	-	-
Clostridiales #168	-	0.26% + 0.59%	0.84%	1.06% + 0.24%	1.03% + 0.62%	-	-	-	-	-	-	-	-	-	-	-	-	-	-	-	-	-	-	-	-	-
Finegoldia #105	-	0.8% + 0.65%	0.3%	0.47% + 0.2%	1.04% + 0.29%	-	-	-	-	-	-	-	-	-	-	-	-	-	-	-	-	-	-	-	-	-
Clostridium_XlVa #450	-	0.03% + 0.09%	0.1%	0.33% + 0.23%	0.08% + 0.01%	-	-	-	-	-	-	-	-	-	-	-	-	-	-	-	-	-	-	-	-	-
Clostridium_XlVa #493	-	0.06% + 0.04%	0.16%	0.24% + 0.13%	0.05% + 0.02%	-	-	-	-	-	0.01% + 0.02%	-	-	-	-	-	-	-	-	-	-	-	-	-	-	-
Clostridium_XlVa #592	-	0.02% + 0.03%	0.07%	0.16% + 0.05%	0.13% + 0.01%	-	-	-	-	-	-	-	-	-	-	-	-	-	-	-	-	-	-	-	-	-
Escherichia/Shigella #439	-	0.03% + 0.06%	0.08%	0.07% + 0.01%	0.01% + 0.01%	-	-	-	0.02% + 0.02%	-	-	-	-	-	-	-	-	-	-	-	-	-	-	-	-	-
Lachnospiraceae #501	-	0.02% + 0.03%	0.08%	0.05% + 0.05%	0.04% + 0.04%	-	-	-	-	-	-	-	-	-	-	-	-	-	-	-	-	-	-	-	-	-
Clostridium_XI #658	-	0.01% + 0%	0.08%	0.02% + 0.01%	0.03% + 0.01%	-	-	-	-	-	-	-	-	-	-	-	-	-	-	-	-	-	-	-	-	-
Ruminococcaceae #114	-	1.16% + 1.13%	0.25%	-	0.84% + 0.12%	-	-	-	-	-	-	-	-	-	-	-	-	-	-	-	-	-	-	-	-	-
Peptoniphilus #103	-	0.9% + 0.66%	0.75%	0.05% + 0.05%	-	-	-	-	-	-	-	-	-	-	-	-	-	-	-	-	-	-	-	-	-	-
Bacteroides #517	-	0.02% + 0.03%	0.02%	0.02% + 0.01%	-	-	-	-	-	-	-	-	-	-	-	-	-	-	-	-	-	-	-	-	-	-
Escherichia/Shigella #315	-	-	0.15%	0.11% + 0.09%	0.02% + 0.02%	-	0.02% + 0.02%	0.04% + 0.05%	0.03% + 0.02%	-	0.02% + 0.01%	-	-	-	-	-	-	-	-	-	-	0.01% + 0.03%	0.01% + 0.02%	-	-	-
Clostridium_XlVa #690	-	-	0.07%	0.14% + 0.08%	0.05% + 0.01%	-	-	-	-	-	-	-	-	-	-	-	-	-	-	-	-	-	-	-	-	-
Lachnospiraceae #738	-	-	0.05%	0.07% + 0.03%	0.04% + 0.01%	-	-	-	-	-	0.01% + 0.02%	-	-	-	-	-	-	-	-	-	-	-	-	-	-	-
Bacteroides #238	-	-	0.05%	0.03% + 0.03%	0.01% + 0.01%	0.02% + 0.09%	0.17% + 0.3%	-	-	-	0.01% + 0.02%	-	-	-	-	-	-	-	-	-	0.01% + 0.03%	-	0.01% + 0.07%	-	-	-
Escherichia/Shigella #381	-	-	0.03%	0.04% + 0.04%	0.02% + 0.02%	-	0.03% + 0.03%	0.02% + 0.03%	0.02% + 0.03%	-	-	-	-	-	-	-	-	-	-	-	-	-	-	-	-	-
Escherichia/Shigella #660	-	-	0.03%	0.04% + 0.02%	0.01% + 0.01%	-	-	-	-	-	-	-	-	-	-	-	-	-	-	-	-	-	-	-	-	-
Clostridium_XlVa #1182	-	-	0.01%	0.04% + 0.02%	0.02% + 0%	-	-	-	-	-	-	-	-	-	-	-	-	-	-	-	-	-	-	-	-	-
Enterobacteriaceae #398	-	-	0.03%	0.02% + 0.02%	0.01% + 0%	-	-	-	0.02% + 0.04%	-	-	-	-	-	-	-	-	-	-	-	-	-	-	-	-	-
Bacteroides #228	-	-	0.01%	0.02% + 0.01%	0.02% + 0.02%	-	0.03% + 0.09%	0.03% + 0.1%	-	-	0.06% + 0.11%	-	-	-	0.01% + 0.01%	-	-	-	-	-	0.04% + 0.18%	0.02% + 0.04%	-	-	-	-
Anaerococcus #634	-	0.02% + 0.03%	-	-	0.08% + 0.02%	-	-	-	-	-	-	-	-	-	-	-	-	-	-	-	-	-	-	-	-	-
Alistipes #972	-	0.02% + 0.01%	-	-	0.04% + 0.01%	-	-	-	-	-	-	-	-	-	-	-	-	-	-	-	-	-	-	-	-	-
Peptoniphilus #777	-	0.03% + 0.03%	-	-	0.02% + 0%	-	-	-	-	-	-	-	-	-	-	-	-	-	-	-	-	-	-	-	-	-
Lachnospiraceae #1280	-	0.04% + 0.04%	-	-	0.01% + 0.01%	-	-	-	-	-	-	-	-	-	-	-	-	-	-	-	-	-	-	-	-	-
Bacteroides #471	-	0.02% + 0.04%	-	-	0.02% + 0%	-	-	-	-	-	0.01% + 0.01%	-	0.01% + 0.02%	-	-	-	-	-	-	-	-	-	-	-	-	-
Lachnospiraceae #111	-	0.73% + 1.32%	-	0.1% + 0.03%	-	-	-	0.01% + 0.02%	-	-	-	-	-	-	-	-	-	-	-	-	-	-	-	-	-	-
Phascolarctobacterium #528	-	0.01% + 0%	-	0.04% + 0.04%	-	-	-	-	0.01% + 0.03%	-	0.01% + 0.02%	-	-	-	0.02% + 0.02%	-	-	-	-	-	-	0.01% + 0.01%	0.01% + 0.01%	-	-	-
Eisenbergiella #89	-	0.24% + 0.52%	0.24%	-	-	0.19% + 0.65%	-	-	2.18% + 1.42%	-	-	-	0.01% + 0.03%	-	-	-	-	-	-	-	0.12% + 0.21%	-	1.13% + 1.86%	-	-	0.02% + 0.02%
Phascolarctobacterium #1079	-	-	-	0.04% + 0.04%	0.03% + 0.03%	-	-	-	-	-	-	-	-	-	-	-	-	-	-	-	-	-	-	-	-	-
Bacteroides #382	-	-	-	0.02% + 0%	0.03% + 0.01%	-	-	0.02% + 0.02%	-	-	0.01% + 0.04%	0.01% + 0.02%	-	-	-	-	-	-	-	-	0.01% + 0.02%	-	0.01% + 0.03%	-	-	-
Bacteroides #178	-	-	-	0.02% + 0.01%	0.03% + 0.01%	-	-	-	-	-	0.04% + 0.04%	0.04% + 0.09%	0.02% + 0.06%	-	-	-	0.01% + 0.03%	-	0.01% + 0.04%	-	0.03% + 0.06%	0.01% + 0.02%	0.02% + 0.02%	0.01% + 0.03%	-	-
Lachnospiraceae #2261	-	-	-	0.02% + 0.02%	0.02% + 0.02%	-	-	-	-	-	-	-	-	-	-	-	-	-	-	-	-	-	-	-	-	-
Bacteroides #467	-	-	-	0.02% + 0.02%	0.01% + 0.01%	-	-	-	-	-	-	-	-	-	-	-	-	-	-	-	-	-	-	-	-	-
Bacteroides #1336	-	-	-	0.01% + 0.01%	0.01% + 0%	-	-	-	-	-	-	-	-	-	-	-	-	-	-	-	-	-	-	-	-	-
Bacteroides #745	-	-	0.12%	-	0.01% + 0%	-	-	-	-	-	-	-	-	-	-	-	-	-	-	-	-	-	-	-	-	-
Clostridiales #1917	-	-	0.06%	-	0.02% + 0.02%	-	-	-	-	-	-	-	-	-	-	-	-	-	-	-	-	-	-	-	-	-
Clostridium_XI #1148	-	-	0.05%	-	0.01% + 0.01%	-	-	-	-	-	-	-	-	-	-	-	-	-	-	-	-	-	-	-	-	-
Bacteroides #184	-	-	0.03%	-	0.02% + 0.01%	0.01% + 0.02%	0.05% + 0.06%	0.08% + 0.26%	0.01% + 0.03%	-	0.08% + 0.07%	-	-	-	0.01% + 0.02%	-	-	-	-	-	0.03% + 0.14%	0.02% + 0.06%	0.02% + 0.04%	-	-	-
Bacteroides #499	-	-	0.02%	-	0.04% + 0.03%	-	0.01% + 0%	-	-	-	-	-	-	-	-	-	-	-	-	-	-	-	-	-	-	-
Peptostreptococcaceae #35	0.09%	-	0.02%	-	0.01% + 0.01%	-	0.18% + 0.11%	0.01% + 0.04%	-	0.04% + 0.09%	1.26% + 2.11%	0.04% + 0.44%	-	-	1.1% + 1.4%	0.01% + 0.19%	-	-	-	-	0.19% + 0.97%	0.03% + 0.34%	-	-	-	-
Alistipes #1404	-	-	0.01%	-	0.03% + 0.02%	-	-	-	-	-	-	-	-	-	-	-	-	-	-	-	-	-	-	-	-	-
Clostridium_XI #1126	-	-	0.02%	-	0.02% + 0.02%	-	-	-	-	-	-	-	-	-	-	-	-	-	-	-	-	-	-	-	-	-
Bacteroides #712	-	-	0.02%	-	0.01% + 0.01%	-	-	-	-	-	-	-	-	-	-	-	-	-	-	-	-	-	-	-	-	-
Escherichia/Shigella #1544	-	-	0.02%	-	0.01% + 0%	-	-	-	-	-	-	-	-	-	-	-	-	-	-	-	-	-	-	-	-	-
Clostridium_sensu_stricto #456	-	-	0.01%	-	0.01% + 0.01%	-	-	-	-	-	-	-	-	-	-	-	-	-	-	-	-	-	-	-	-	-
Escherichia/Shigella #1395	-	-	0.01%	-	0.01% + 0.01%	-	-	-	-	-	-	-	-	-	-	-	-	-	-	-	-	-	-	-	-	-
Clostridium_XVIII #420	-	-	0.09%	0.06% + 0.02%	-	-	-	0.01% + 0.05%	0.06% + 0.07%	-	-	-	-	-	-	-	-	-	-	-	-	-	-	-	-	-
Clostridium_XVIII #719	-	-	0.05%	0.06% + 0.06%	-	-	-	-	0.01% + 0.04%	-	-	-	-	-	-	-	-	-	-	-	-	-	-	-	-	-
Clostridium_XVIII #523	-	-	0.06%	0.02% + 0.01%	-	-	-	-	0.01% + 0.02%	-	-	-	-	-	-	-	-	-	-	-	-	-	-	-	-	-
Clostridium_XVIII #409	-	-	0.04%	0.04% + 0.04%	-	-	-	-	-	-	-	-	-	-	-	-	-	-	-	-	-	-	-	-	-	-
Clostridium_XVIII #269	-	-	0.03%	0.03% + 0.03%	-	-	0.05% + 0.05%	0.06% + 0.09%	0.09% + 0.14%	-	-	-	-	-	-	-	-	-	-	-	-	-	0.02% + 0.05%	-	-	-
Escherichia/Shigella #310	-	-	0.03%	0.03% + 0.03%	-	-	-	0.01% + 0.03%	0.05% + 0.06%	-	0.01% + 0.03%	-	-	-	-	-	-	-	-	-	-	-	-	-	-	-
Clostridium_XVIII #1450	-	-	0.03%	0.02% + 0.02%	-	-	-	-	-	-	-	-	-	-	-	-	-	-	-	-	-	-	-	-	-	-
Clostridium_XlVa #2647	-	-	0.02%	0.03% + 0%	-	-	-	-	-	-	-	-	-	-	-	-	-	-	-	-	-	-	-	-	-	-
Clostridium_XI #1511	-	-	0.03%	0.01% + 0.01%	-	-	-	-	-	-	-	-	-	-	-	-	-	-	-	-	-	-	-	-	-	-
Clostridium_XlVa #1353	-	-	0.01%	0.03% + 0.03%	-	-	-	-	-	-	-	-	-	-	-	-	-	-	-	-	-	-	-	-	-	-
Enterobacteriaceae #646	-	-	0.01%	0.02% + 0.01%	-	-	-	-	0.01% + 0.06%	-	-	-	-	-	-	-	-	-	-	-	-	-	-	-	-	-
Clostridium_XVIII #814	-	-	0.01%	0.01% + 0%	-	-	-	-	0.02% + 0.03%	-	-	-	-	-	-	-	-	-	-	-	-	-	-	-	-	-
Bacteroides #1393	-	-	0.01%	0.01% + 0.01%	-	-	-	-	-	-	-	-	-	-	-	-	-	-	-	-	-	-	-	-	-	-
Clostridium_sensu_stricto #63	-	8.59% + 12.52%	-	-	-	0.15% + 0.31%	0.42% + 1.35%	-	-	-	0.32% + 1.08%	-	-	-	0.09% + 0.09%	-	-	-	-	-	-	-	-	-	-	-
Clostridium_XlVa #37	0.01%	2.3% + 1.47%	-	-	-	6.44% + 4.99%	-	-	-	0.04% + 0.45%	-	-	-	-	-	-	-	-	-	-	1.13% + 2.62%	-	-	0.01% + 0.03%	-	-
Flavonifractor #51	-	0.55% + 0.23%	-	-	-	0.28% + 0.46%	-	-	0.54% + 0.62%	0.04% + 0.3%	-	-	-	0.01% + 0.03%	0.22% + 0.69%	-	-	-	-	-	0.02% + 0.15%	0.05% + 0.11%	0.02% + 0.07%	-	-	-
Ruminococcaceae #93	-	0.5% + 1.07%	-	-	-	-	-	-	-	-	-	-	-	-	-	-	-	-	-	-	-	-	-	-	-	-
Clostridium_sensu_stricto #40	-	0.34% + 3.2%	-	-	-	-	-	-	-	-	0.01% + 0.11%	-	-	-	-	-	-	-	-	-	-	-	-	-	-	-
Ruminococcaceae #134	-	0.28% + 0.45%	-	-	-	0.09% + 0.44%	-	-	-	-	-	-	-	-	-	-	-	-	-	-	-	-	-	-	-	-
Ruminococcaceae #72	-	0.21% + 0.44%	-	-	-	0.71% + 1.22%	-	-	1.19% + 1.41%	-	-	-	-	0.01% + 0.03%	-	-	-	-	-	0.01% + 0.01%	-	-	-	-	-	-
Clostridium_XlVa #80	-	0.17% + 0.16%	-	-	-	0.16% + 0.16%	-	-	0.13% + 0.21%	-	-	-	-	-	-	-	-	-	-	-	0.1% + 0.16%	-	1.06% + 2.26%	-	-	0.01% + 0.04%
Ruminococcaceae #182	-	0.17% + 0.19%	-	-	-	-	-	-	-	-	-	-	-	-	-	-	-	-	-	-	-	-	-	-	-	-
Hungatella #121	-	0.17% + 0.95%	-	-	-	0.07% + 0.13%	-	-	-	0.01% + 0.12%	-	-	-	-	-	-	-	-	-	-	-	-	-	-	-	-
Ruminococcaceae #144	-	0.14% + 0.18%	-	-	-	-	-	-	-	-	-	-	-	-	-	-	-	-	-	-	-	-	-	-	-	-
Clostridium_XlVa #395	-	0.12% + 0.02%	-	-	-	-	-	-	-	-	-	-	-	-	-	-	-	-	-	-	-	-	-	-	-	-
Clostridium_sensu_stricto #1010	-	0.12% + 0.08%	-	-	-	-	-	-	-	-	-	-	-	-	-	-	-	-	-	-	-	-	-	-	-	-
Clostridiales #299	-	0.11% + 0.17%	-	-	-	-	-	-	-	-	-	-	-	-	-	-	-	-	-	-	-	-	-	-	-	-
Lachnospiraceae #368	-	0.09% + 0.09%	-	-	-	-	-	-	-	-	-	-	-	-	-	-	-	-	-	-	-	-	-	-	-	-
Alistipes #227	-	0.09% + 0.06%	-	-	-	-	-	-	-	-	-	-	-	-	-	-	-	-	-	-	-	-	-	-	-	-
Alistipes #380	-	0.06% + 0.04%	-	-	-	0.03% + 0.07%	-	-	-	0.02% + 0.04%	-	-	-	0.01% + 0.02%	-	-	-	-	-	-	-	-	-	-	-	-
Anaerorhabdus #86	-	0.05% + 0.05%	-	-	-	1.03% + 0.8%	-	-	-	-	-	-	-	-	-	-	-	-	-	-	0.36% + 1.02%	-	-	-	-	-
Pseudoflavonifractor #156	-	0.04% + 0.08%	-	-	-	0.01% + 0.04%	-	-	-	-	-	-	-	-	-	-	-	-	-	-	-	-	-	-	-	-
Dorea #497	-	0.04% + 0.04%	-	-	-	-	-	-	-	-	-	-	-	-	-	-	-	-	-	-	-	-	-	-	-	-
Clostridium_sensu_stricto #1058	-	0.03% + 0.07%	-	-	-	-	-	-	-	-	-	-	-	-	-	-	-	-	-	-	-	-	-	-	-	-
Bacteroides #334	-	0.03% + 0.06%	-	-	-	-	-	-	-	-	0.01% + 0.01%	-	0.02% + 0.03%	-	-	-	-	-	-	-	-	-	-	-	0.01% + 0.01%	0.01% + 0.03%
Collinsella #563	-	0.03% + 0.05%	-	-	-	-	-	-	-	-	-	-	-	-	-	-	-	-	-	-	-	-	-	-	-	-
Clostridiales #1106	-	0.03% + 0.03%	-	-	-	-	-	-	-	-	-	-	-	-	-	-	-	-	-	-	-	-	-	-	-	-
Finegoldia #1642	-	0.03% + 0.02%	-	-	-	-	-	-	-	-	-	-	-	-	-	-	-	-	-	-	-	-	-	-	-	-
Clostridium_XlVa #288	-	0.02% + 0.09%	-	-	-	0.13% + 0.18%	-	-	-	-	-	-	-	-	-	-	-	-	-	-	0.03% + 0.06%	-	-	-	-	-
Clostridium_sensu_stricto #872	-	0.02% + 0.07%	-	-	-	-	-	-	-	-	-	-	-	-	-	-	-	-	-	-	-	-	-	-	-	-
Escherichia/Shigella #524	-	0.02% + 0.05%	-	-	-	-	-	-	-	-	-	-	-	-	-	-	-	-	-	-	-	-	-	-	-	-
Clostridium_XlVa #1641	-	0.02% + 0.04%	-	-	-	-	-	-	-	-	-	-	-	-	-	-	-	-	-	-	-	-	-	-	-	-
Clostridium_sensu_stricto #2007	-	0.02% + 0.04%	-	-	-	-	-	-	-	-	-	-	-	-	-	-	-	-	-	-	-	-	-	-	-	-
Clostridium_sensu_stricto #760	-	0.02% + 0.04%	-	-	-	-	-	-	-	-	-	-	-	-	-	-	-	-	-	-	-	-	-	-	-	-
Clostridium_XlVa #1245	-	0.02% + 0.04%	-	-	-	-	-	-	-	-	-	-	-	-	-	-	-	-	-	-	-	-	-	-	-	-
Lachnospiraceae #875	-	0.02% + 0.02%	-	-	-	-	-	-	-	-	-	-	-	-	-	-	-	-	-	-	-	-	-	-	-	-
Phascolarctobacterium #2273	-	0.01% + 0%	-	-	-	-	-	-	-	-	-	-	-	-	-	-	-	-	-	-	-	-	-	-	-	-
Clostridium_XlVa #2691	-	0.01% + 0.03%	-	-	-	-	-	-	-	-	-	-	-	-	-	-	-	-	-	-	-	-	-	-	-	-
Clostridium_XI #726	-	0.01% + 0.02%	-	-	-	-	-	-	-	-	-	-	-	-	-	-	-	-	-	-	-	-	-	-	-	-
Ruminococcaceae #1308	-	0.01% + 0.02%	-	-	-	-	-	-	-	-	-	-	-	-	-	-	-	-	-	-	-	-	-	-	-	-
Clostridium_sensu_stricto #1430	-	0.01% + 0.02%	-	-	-	-	-	-	-	-	-	-	-	-	-	-	-	-	-	-	-	-	-	-	-	-
Clostridium_XlVa #1286	-	0.01% + 0.01%	-	-	-	-	-	-	-	-	-	-	-	-	-	-	-	-	-	-	-	-	-	-	-	-
Clostridium_sensu_stricto #54	-	-	-	-	14.31% + 3.04%	-	-	-	-	-	0.04% + 0.27%	-	-	-	-	-	-	-	-	-	-	-	-	-	-	-
Clostridium_sensu_stricto #725	-	-	-	-	0.3% + 0.12%	-	-	-	-	-	-	-	-	-	-	-	-	-	-	-	-	-	-	-	-	-
Clostridium_sensu_stricto #557	-	-	-	-	0.26% + 0.11%	-	-	-	-	-	-	-	-	-	-	-	-	-	-	-	-	-	-	-	-	-
Clostridium_sensu_stricto #1610	-	-	-	-	0.09% + 0.03%	-	-	-	-	-	-	-	-	-	-	-	-	-	-	-	-	-	-	-	-	-
Clostridium_sensu_stricto #1018	-	-	-	-	0.07% + 0.07%	-	-	-	-	-	-	-	-	-	-	-	-	-	-	-	-	-	-	-	-	-
Clostridium_sensu_stricto #2283	-	-	-	-	0.03% + 0.03%	-	-	-	-	-	-	-	-	-	-	-	-	-	-	-	-	-	-	-	-	-
Clostridiaceae_1 #2055	-	-	-	-	0.02% + 0%	-	-	-	-	-	-	-	-	-	-	-	-	-	-	-	-	-	-	-	-	-
Clostridium_XlVa #966	-	-	-	-	0.02% + 0.02%	-	-	-	-	-	-	-	-	-	-	-	-	-	-	-	-	-	-	-	-	-
Bacteroides #583	-	-	-	-	0.02% + 0.02%	-	0.04% + 0.06%	-	-	-	-	-	-	-	-	-	-	-	-	-	-	-	-	-	-	-
Phascolarctobacterium #1080	-	-	-	-	0.02% + 0.02%	-	-	-	-	-	-	-	-	-	-	-	-	-	-	-	-	-	-	-	-	-
Bacteroides #434	-	-	-	-	0.01% + 0%	-	-	0.01% + 0.01%	-	-	0.01% + 0.02%	-	-	-	-	-	-	-	-	-	-	-	-	-	-	-
Bacteroides #619	-	-	-	-	0.01% + 0%	-	-	-	-	-	0.01% + 0.02%	-	-	-	-	-	-	-	-	-	-	-	-	-	-	-
Bacteroides #174	-	-	-	-	0.01% + 0.01%	0.04% + 0.09%	-	0.09% + 0.11%	0.06% + 0.06%	-	-	-	-	-	-	-	-	-	-	-	-	-	-	-	-	-
Phascolarctobacterium #578	-	-	-	-	0.01% + 0.01%	-	-	-	0.02% + 0.04%	-	-	-	-	-	0.01% + 0.02%	-	-	-	-	-	-	-	-	-	-	-
Escherichia/Shigella #732	-	-	-	-	0.01% + 0.01%	-	-	-	0.01% + 0.01%	-	-	-	-	-	-	-	-	-	-	-	-	-	-	-	-	-
Bacteroides #1930	-	-	-	-	0.01% + 0.01%	-	-	-	-	-	-	-	-	-	-	-	-	-	-	-	-	-	-	-	-	-
Lachnospiraceae #2544	-	-	-	-	0.01% + 0.01%	-	-	-	-	-	-	-	-	-	-	-	-	-	-	-	-	-	-	-	-	-
Clostridium_sensu_stricto #2573	-	-	-	-	0.01% + 0.01%	-	-	-	-	-	-	-	-	-	-	-	-	-	-	-	-	-	-	-	-	-
Lachnospiraceae #2990	-	-	-	-	0.01% + 0.01%	-	-	-	-	-	-	-	-	-	-	-	-	-	-	-	-	-	-	-	-	-
Bacteroides #3530	-	-	-	-	0.01% + 0.01%	-	-	-	-	-	-	-	-	-	-	-	-	-	-	-	-	-	-	-	-	-
Escherichia/Shigella #531	-	-	-	0.08% + 0.08%	-	-	-	0.01% + 0.01%	-	-	-	-	-	-	-	-	-	-	-	-	-	-	0.01% + 0.02%	-	-	-
Bacteroides #588	-	-	-	0.03% + 0.03%	-	-	0.01% + 0.03%	-	-	-	-	-	-	-	-	-	-	-	-	-	-	-	-	-	-	-
Lachnospiraceae #2671	-	-	-	0.03% + 0.03%	-	-	-	-	-	-	-	-	-	-	-	-	-	-	-	-	-	-	-	-	-	-
Lachnospiraceae #1623	-	-	-	0.03% + 0.02%	-	-	-	-	-	-	-	-	-	-	-	-	-	-	-	-	-	-	-	-	-	-
Bacteroides #780	-	-	-	0.02% + 0.02%	-	-	-	-	-	-	0.01% + 0.01%	-	-	-	-	-	-	-	-	-	-	-	-	-	-	-
Clostridium_XVIII #1475	-	-	-	0.02% + 0.02%	-	-	-	-	-	-	-	-	-	-	-	-	-	-	-	-	-	-	-	-	-	-
Bacteroides #579	-	-	-	0.02% + 0.02%	-	-	-	-	-	-	0.01% + 0%	-	-	-	-	-	-	-	-	0.01% + 0.02%	-	-	-	-	-	-
Lachnospiraceae #2014	-	-	-	0.02% + 0.02%	-	-	-	-	-	-	-	-	-	-	-	-	-	-	-	-	-	-	-	-	-	-
Bacteroides #1714	-	-	-	0.02% + 0.01%	-	-	-	-	-	-	-	-	-	-	-	-	-	-	-	-	-	-	-	-	-	-
Bacteroides #898	-	-	-	0.02% + 0.01%	-	-	-	-	-	-	-	-	-	-	-	-	-	-	-	-	-	-	-	-	-	-
Bacteroides #9	0.06%	-	-	0.01% + 0.01%	-	6.2% + 13.21%	0.03% + 0.09%	13.48% + 11.47%	5.69% + 2.96%	0.15% + 1.1%	0.23% + 1.65%	0.48% + 1.57%	0.07% + 0.2%	0.11% + 0.21%	-	0.13% + 0.36%	0.05% + 1.81%	0.11% + 0.16%	0.13% + 0.27%	0.06% + 0.89%	0.01% + 0.01%	0.13% + 0.33%	0.27% + 3.11%	0.01% + 0.2%	0.14% + 0.36%	0.14% + 0.23%
Escherichia/Shigella #570	-	-	-	0.01% + 0.01%	-	-	-	-	-	-	-	-	-	-	-	-	-	-	-	-	-	-	-	-	-	-
Bacteroides #1178	-	-	-	0.01% + 0.01%	-	-	-	-	-	-	-	-	-	-	-	-	-	-	-	-	-	-	-	-	-	-
Parabacteroides #1*	0.24%	-	-	0.01% + 0.01%	-	10.75% + 10.7%	4.42% + 3.25%	5.74% + 19.48%	12.87% + 5.41%	3.64% + 4.56%	11.16% + 5.81%	2.76% + 4.78%	1.14% + 2.33%	2.15% + 3.02%	11.31% + 1.82%	3.55% + 3.56%	1.62% + 0.95%	1.26% + 1.82%	1.93% + 3.88%	0.66% + 0.26%	19.76% + 14.62%	7.21% + 9.98%	11.65% + 6.53%	4.17% + 6.36%	3.86% + 4.26%	1.71% + 0.57%
Bacteroides #32	-	-	-	0.01% + 0.01%	-	0.04% + 0.14%	-	-	0.03% + 0.04%	0.22% + 1.63%	0.01% + 0.29%	0.12% + 0.95%	0.33% + 0.33%	0.5% + 1.29%	-	0.84% + 2.56%	1.06% + 1.29%	0.22% + 0.92%	0.5% + 0.65%	0.05% + 0.55%	-	-	-	-	0.52% + 1.23%	0.56% + 1.32%
Bacteroides #1904	-	-	-	0.01% + 0.01%	-	-	-	-	-	-	-	-	-	-	-	-	-	-	-	-	-	-	-	-	-	-
Clostridium_XI #1703	-	-	0.1%	-	-	-	-	-	-	-	-	-	-	-	-	-	-	-	-	-	-	-	-	-	-	-
Clostridium_XI #1874	-	-	0.07%	-	-	-	-	-	-	-	-	-	-	-	-	-	-	-	-	-	-	-	-	-	-	-
Clostridium_XI #862	-	-	0.03%	-	-	-	-	-	-	-	-	-	-	-	-	-	-	-	-	-	-	-	-	-	-	-
Clostridium_XI #688	-	-	0.03%	-	-	-	-	-	-	-	-	-	-	-	-	-	-	-	-	-	-	-	-	-	-	-
Bacteroides #1322	-	-	0.03%	-	-	-	-	-	-	-	-	-	-	-	-	-	-	-	-	-	-	-	-	-	-	-
Bacteroides #476	-	-	0.02%	-	-	-	-	-	-	-	0.01% + 0.01%	-	-	-	-	-	-	-	-	-	-	-	-	-	-	-
Peptoniphilus #1871	-	-	0.02%	-	-	-	-	-	-	-	-	-	-	-	-	-	-	-	-	-	-	-	-	-	-	-
Bacteroides #1150	-	-	0.02%	-	-	-	-	-	-	-	-	-	-	-	-	-	-	-	-	-	-	-	-	-	-	-
Clostridiales #2351	-	-	0.02%	-	-	-	-	-	-	-	-	-	-	-	-	-	-	-	-	-	-	-	-	-	-	-
Clostridiales #2396	-	-	0.02%	-	-	-	-	-	-	-	-	-	-	-	-	-	-	-	-	-	-	-	-	-	-	-
Phascolarctobacterium #1394	-	-	0.01%	-	-	-	-	-	-	-	-	-	-	-	-	-	-	-	-	-	-	-	-	-	-	-
Porphyromonadaceae #7	16.3%	-	0.01%	-	-	-	-	-	0.01% + 0.02%	0.15% + 7.35%	-	-	11.93% + 4.53%	4.29% + 14.64%	-	0.01% + 0.12%	10.95% + 7.42%	4.58% + 14.96%	0.01% + 0.04%	9.74% + 11.44%	-	-	2.6% + 2.85%	0.02% + 3.2%	0.04% + 0.74%	14.9% + 5.28%
Bacteroides #540	-	-	0.01%	-	-	-	-	-	-	-	-	-	-	-	-	-	-	-	-	-	-	-	-	-	-	-
Enterobacteriaceae #664	-	-	0.01%	-	-	-	-	-	0.01% + 0%	-	-	-	-	-	-	-	-	-	-	-	-	-	-	-	-	-
Bacteroides #882	-	-	0.01%	-	-	-	-	-	-	-	-	-	-	-	-	-	-	-	-	-	-	-	-	-	-	-
Lachnospiraceae #1752	-	-	0.01%	-	-	-	-	-	-	-	-	-	-	-	-	-	-	-	-	-	-	-	-	-	-	-
Clostridium_XI #2364	-	-	0.01%	-	-	-	-	-	-	-	-	-	-	-	-	-	-	-	-	-	-	-	-	-	-	-
Bacteroides #927	-	-	0.01%	-	-	-	-	-	-	-	-	-	-	-	-	-	-	-	-	-	-	-	-	-	-	-
Bacteroides #992	-	-	0.01%	-	-	-	-	-	-	-	-	-	-	-	-	-	-	-	-	-	-	-	-	-	-	-
Lachnospiraceae #1112	-	-	0.01%	-	-	-	-	-	-	-	-	-	-	-	-	-	-	-	-	-	-	-	-	-	-	-
Bacteroides #1193	-	-	0.01%	-	-	-	-	-	-	-	-	-	-	-	-	-	-	-	-	-	-	-	-	-	-	-
Bacteroides #1248	-	-	0.01%	-	-	-	-	-	-	-	-	-	-	-	-	-	-	-	-	-	-	-	-	-	-	-
1HMbmouse label indicates the FMT material collected from mice that were not treated with antibiotics as described in Figure 5.
2in vitro cultured simplified community samples represent the values obtained from sequencing cultures used to isolate SC2, FS2A, FS2B, and FS2C as described in Fig 4E. Data reported are the median +/- the interquartile range when multiple replicates were sequenced (SC2, FS2A, FS2B) or from a single time point (FS2C,).
3Median levels of OTU detected in endogenous HMbmouse samples was less than 0.1%.
	-
