# Supplementary material for: Identification of Simplified Microbial Communities That Inhibit Clostridioides difficile Infection through Dilution/Extinction
Source: mSphere. 2020 Jul 29;5(4):e00387-20. doi: 10.1128/mSphere.00387-20 (PMC7392540; doi:10.1128/mSphere.00387-20)
Supplement: TABLE S6 [file mSphere.00387-20-st006.xlsx]

## Sheet: Sheet2
Table S6. Abundance of OTUs in control and microbe-treated HMbmice that differ significantly between treatments.
OTU	LEFsE results by day of infection1																		Median abundances of indicated OTUs (+ interquartile range) in the feces of in vitro cultures2, baseline HMbmouse sample3, or treated mice at the time points indicated
	Day 1			Day 4/5			Day 7			Rday 0			Rday 2			Rday 7			FS2C							SC2							FS2A				FS2B							PBS
	Class	LDA	p-value	Class	LDA	p-value	Class	LDA	p-value	Class	LDA	p-value	Class	LDA	p-value	Class	LDA	p-value	in vitro2	Day 1	Day 4/5	Day 7	Rday 0	Rday 2	Rday 7	in vitro2	Day 1	Day 4/5	Day 7	Rday 0	Rday 2	Rday 7	in vitro2	Day 1	Day 4/5	Day 7	in vitro2	Day 1	Day 4/5	Day 7	Rday 0	Rday 2	Rday 7	Day 1	Day 4/5	Day 7	Rday 0	Rday 2	Rday 7
Bifidobacterium #12	FS2C	3.93	<0.0001	FS2C	4.39	<0.0001				FS2C	4.41	0.0003	FS2C	3.81	0.0066	FS2C	4.4	0.0035	-	1.32% + 1.29%	3.7% + 4.59%	2.94% + 2.01%	7.63% + 3.47%	0.89% + 1.14%	5.93% + 3.51%	-	0.02% + 0.38%	0.48% + 0.94%	1.84% + 1.53%	1.73% + 2.83%	0.16% + 0.52%	1.49% + 3.58%	-	-	0.04% + 0.1%	0.32% + 1.05%	-	0.16% + 0.7%	0.47% + 3.52%	2.19% + 4.65%	1.79% + 10.5%	0.96% + 1.24%	3.09% + 10.16%	0.07% + 0.25%	0.7% + 1.22%	0.74% + 0.97%	1.6% + 1.92%	0.12% + 2.35%	0.88% + 1.79%
Parabacteroides #52	FS2C	3.34	0.0429	FS2C	3.56	0.0021	FS2C	3.69	0.0029	FS2B	3.07	0.0168				FS2C	3.26	<0.0001	-	0.02% + 0.62%	0.16% + 0.11%	0.34% + 1.17%	0.14% + 0.29%	-	0.34% + 0.14%	-	-	0.03% + 0.29%	0.11% + 0.54%	0.09% + 0.18%	-	-	-	-	0.02% + 0.03%	0.58% + 0.3%	-	-	0.02% + 0.16%	0.13% + 0.25%	0.17% + 0.45%	-	0.12% + 0.24%	-	-	0.1% + 0.47%	0.28% + 0.36%	-	-
Porphyromonadaceae #42				FS2C	4.17	0.0003	FS2C	4.36	<0.0001	FS2C	4.18	<0.0001	FS2C	3.55	0.0006	FS2C	4.21	0.0002	-	-	1.82% + 4.54%	2.15% + 8.43%	2.85% + 2.76%	0.15% + 1.01%	3.54% + 4.7%	-	-	-	-	-	-	-	-	-	-	-	-	-	-	-	-	-	-	-	-	-	-	-	-
Bacteroides #181				FS2C	2.75	0.0008	FS2C	2.6	<0.0001	FS2C	2.59	<0.0001	FS2C	2.78	0.0073	FS2C	3.01	0.0074	-	0.01% + 0.01%	0.04% + 0.16%	0.07% + 0.07%	0.05% + 0.08%	0.11% + 0.08%	0.06% + 0.23%	-	-	-	-	-	-	-	-	-	-	-	-	-	-	-	-	-	-	-	-	-	-	-	-
Bacteroides #20				FS2B	4.28	0.0003	FS2C	3.96	0.0014	FS2C	3.84	0.0055	FS2C	4.34	<0.0001	FS2C	4.1	0.0003	-	2.75% + 0.39%	0.75% + 1.7%	0.99% + 1.31%	1.51% + 1.15%	3.88% + 1.55%	3.18% + 2.72%	-	-	-	-	-	-	-	-	-	-	-	-	0.07% + 5.37%	0.41% + 4.65%	-	0.04% + 0.67%	0.21% + 0.95%	0.13% + 0.39%	1.93% + 6.25%	1.14% + 2.64%	0.25% + 1.92%	0.38% + 1.31%	0.06% + 1.83%	0.65% + 4.43%
Lachnospiraceae #96	FS2B	2.51	0.0164	FS2C	3.27	0.0016	FS2C	3.54	0.0001				FS2C	3.22	0.0184	FS2C	3.31	0.0023	-	0.03% + 0.04%	0.07% + 0.63%	0.57% + 0.99%	0.01% + 0.07%	0.1% + 0.45%	0.48% + 0.39%	-	-	-	-	-	-	-	-	-	-	-	-	-	-	0.07% + 0.17%	-	-	-	-	-	-	-	-	-
Lachnospiraceae #109				FS2C	3.48	<0.0001	FS2C	3.77	<0.0001	FS2C	3.07	0.041				FS2C	3.46	0.03	-	-	0.16% + 1.04%	0.44% + 1.88%	0.23% + 0.19%	-	0.51% + 0.89%	-	-	-	-	-	-	-	-	-	-	-	-	-	-	-	-	-	-	-	-	-	0.04% + 0.18%	-	-
Lachnospiraceae #172				FS2C	2.75	0.007	FS2C	2.84	0.0078	FS2C	2.28	0.0028				FS2C	2.7	0.0344	-	-	0.08% + 0.09%	0.08% + 0.18%	0.02% + 0.03%	-	0.11% + 0.1%	-	-	0.01% + 0.05%	0.01% + 0.04%	-	-	0.03% + 0.04%	-	-	-	-	-	-	-	0.01% + 0.02%	-	-	0.02% + 0.02%	-	0.01% + 0.09%	-	0.01% + 0.02%	-	0.03% + 0.12%
Lachnospiraceae #188				FS2C	2.51	0.0133	FS2C	2.67	0.0176	FS2C	2.56	0.022				FS2C	2.81	0.0055	-	-	0.07% + 0.05%	0.08% + 0.16%	0.06% + 0.1%	-	0.13% + 0.1%	-	-	-	-	-	-	0.01% + 0.04%	-	-	-	-	-	-	-	0.02% + 0.04%	0.02% + 0.03%	-	-	-	0.01% + 0.04%	-	0.01% + 0.03%	-	0.01% + 0.03%
Bacteroides #173				FS2C	2.74	<0.0001	FS2C	2.48	<0.0001				FS2C	2.58	<0.0001	FS2C	2.24	0.0294	0.07%	0.03% + 0.04%	0.07% + 0.04%	0.05% + 0.08%	0.01% + 0.02%	0.07% + 0.08%	0.04% + 0.04%	-	0.01% + 0.04%	0.01% + 0.02%	-	-	0.02% + 0.04%	-	-	0.03% + 0.03%	0.04% + 0.03%	0.03% + 0.06%	0.05% + 0.05%	-	0.03% + 0.05%	0.01% + 0.02%	-	0.04% + 0.09%	0.02% + 0.06%	-	0.01% + 0.05%	-	-	-	-
Clostridium_IV #171				FS2C	2.55	0.0002	FS2C	2.59	0.0001	FS2C	2.68	0.036				FS2C	2.68	0.0033	-	0.01% + 0.03%	0.04% + 0.04%	0.07% + 0.06%	0.11% + 0.11%	0.02% + 0.03%	0.08% + 0.08%	-	-	0.01% + 0.05%	0.01% + 0.03%	0.02% + 0.03%	-	-	-	-	-	-	-	-	-	0.02% + 0.06%	0.03% + 0.06%	-	0.01% + 0.05%	-	-	-	0.01% + 0.03%	-	0.02% + 0.05%
Porphyromonadaceae #500				FS2C	2.33	<0.0001	FS2C	2.21	0.0012	FS2C	2.38	<0.0001				FS2C	2.41	0.0002	-	-	0.02% + 0.05%	0.02% + 0.05%	0.04% + 0.06%	-	0.03% + 0.05%	-	-	-	-	-	-	-	-	-	-	-	-	-	-	-	-	-	-	-	-	-	-	-	-
Porphyromonadaceae #294				FS2C	2.11	0.0037	FS2C	2.02	0.0051	FS2C	2.25	0.0155				FS2C	2.29	0.0049	-	-	0.02% + 0.03%	0.02% + 0.01%	0.04% + 0.04%	-	0.03% + 0.04%	-	-	-	-	-	-	-	-	-	-	-	-	-	-	-	-	-	-	-	-	-	-	-	-
Bacteroides #85	FS2B	2.98	0.0109				FS2C	2.79	0.0002	FS2C	2.53	0.0004	FS2C	3.53	0.0014				-	0.09% + 0.07%	0.11% + 0.23%	0.05% + 0.1%	0.07% + 0.06%	0.73% + 0.27%	0.09% + 0.24%	-	-	-	-	-	-	-	-	-	-	-	-	0.01% + 0.4%	0.11% + 0.47%	-	-	-	-	0.02% + 0.21%	0.08% + 0.24%	-	-	-	0.06% + 0.47%
Dorea #230	FS2C	2.76	0.0002				FS2B	2.39	0.0091	FS2C	2.3	0.0267				FS2C	2.71	<0.0001	-	0.02% + 0.05%	0.06% + 0.1%	0.02% + 0.03%	0.04% + 0.04%	-	0.13% + 0.11%	-	-	-	0.01% + 0.03%	-	-	-	-	-	-	-	-	-	0.01% + 0.03%	0.03% + 0.08%	-	-	0.01% + 0.01%	-	-	-	0.01% + 0.03%	-	0.01% + 0.03%
Acetatifactor #406				FS2C	2.19	<0.0001	FS2C	2.31	0.0004	FS2B	2.11	0.0099				FS2C	2.31	0.0251	-	-	0.02% + 0.04%	0.04% + 0.03%	0.03% + 0.03%	-	0.03% + 0.05%	-	-	-	-	-	-	-	-	-	-	-	-	-	-	-	0.03% + 0.04%	-	-	-	-	-	-	-	-
Lachnospiraceae #365				FS2C	2.85	<0.0001	FS2C	2.75	<0.0001							FS2C	2.42	<0.0001	-	-	0.06% + 0.22%	0.12% + 0.15%	-	-	0.03% + 0.04%	-	-	-	-	-	-	-	-	-	-	-	-	-	-	-	-	-	-	-	-	-	-	-	-
Lachnospiraceae #235				FS2C	2.82	0.0322	FS2C	2.68	0.0232							FS2C	2.65	0.0145	-	-	0.1% + 0.2%	0.06% + 0.14%	0.1% + 0.13%	-	0.11% + 0.08%	-	-	-	-	-	-	-	-	-	-	-	-	-	-	-	-	-	-	-	-	-	-	-	-
Lachnospiraceae #218				FS2C	2.4	0.0248	FS2C	2.79	0.0131							FS2C	2.61	0.0238	-	-	0.06% + 0.1%	0.05% + 0.09%	0.01% + 0.02%	-	0.1% + 0.13%	-	-	0.01% + 0.02%	0.02% + 0.08%	-	-	-	-	-	-	-	-	-	-	0.02% + 0.05%	0.01% + 0.03%	-	0.03% + 0.05%	-	-	-	-	-	-
Lachnospiraceae #209				FS2C	2.78	0.0022	FS2C	2.67	0.0057							FS2C	2.55	0.0307	-	-	0.05% + 0.17%	0.08% + 0.08%	0.14% + 0.16%	-	0.1% + 0.08%	-	-	-	0.01% + 0.03%	0.01% + 0.03%	-	-	-	-	-	-	-	-	-	-	0.01% + 0.02%	-	0.01% + 0.03%	-	-	-	-	-	-
Ruminococcaceae #216				FS2C	2.6	0.0006	FS2C	2.34	0.0024							FS2C	2.29	0.0428	-	-	0.07% + 0.05%	0.04% + 0.04%	0.01% + 0.02%	-	0.03% + 0.02%	-	-	-	-	-	-	-	-	-	-	-	-	-	-	-	0.01% + 0.03%	-	-	-	-	-	-	-	-
Lachnospiraceae #284							FS2C	2.45	0.0002	FS2C	2.83	<0.0001				FS2C	2.91	<0.0001	-	-	-	0.02% + 0.07%	0.05% + 0.17%	-	0.22% + 0.18%	-	-	-	-	-	-	-	-	-	-	-	-	-	-	-	0.01% + 0.03%	-	-	-	-	-	-	-	-
Erysipelotrichaceae #155							FS2C	2.58	0.0057	FS2C	2.56	0.0002				FS2C	2.66	0.0421	-	-	0.01% + 0.16%	0.06% + 0.11%	0.04% + 0.15%	-	0.09% + 0.18%	-	-	-	-	-	-	-	-	-	-	-	-	-	-	-	-	-	-	-	-	-	-	-	-
Clostridium_IV #143				FS2C	2.42	0.0018							FS2C	3.14	<0.0001	FS2C	2.64	0.0005	-	-	0.06% + 0.03%	0.07% + 0.08%	0.01% + 0.03%	0.23% + 0.3%	0.08% + 0.08%	-	-	-	-	-	-	0.03% + 0.08%	-	-	-	-	-	-	-	-	-	0.01% + 0.02%	0.01% + 0.05%	-	-	-	-	-	-
Porphyromonadaceae #7				FS2C	4.79	<0.0001				FS2C	4.71	0.0014				FS2C	4.82	0.0383	-	0.01% + 0.02%	11.93% + 4.53%	10.95% + 7.42%	9.74% + 11.44%	2.6% + 2.85%	14.9% + 5.28%	-	-	0.15% + 7.35%	4.29% + 14.64%	4.58% + 14.96%	-	0.02% + 3.2%	-	-	-	-	-	-	-	0.01% + 0.12%	0.01% + 0.04%	-	0.04% + 0.74%	-	-	0.02% + 8.37%	0.09% + 2.77%	0.01% + 0.05%	-
Porphyromonadaceae #370				FS2C	2.25	<0.0001				FS2C	2.23	0.0004				FS2C	2.18	0.0021	-	-	0.03% + 0.03%	0.01% + 0.01%	0.03% + 0.02%	-	0.03% + 0.02%	-	-	-	-	-	-	-	-	-	-	-	-	-	-	-	-	-	-	-	-	-	-	-	-
Porphyromonadaceae #424				FS2C	2.1	<0.0001				FS2C	2.13	0.0142				FS2C	2.08	0.0008	-	-	0.02% + 0.01%	0.01% + 0.01%	0.02% + 0.03%	-	0.02% + 0.01%	-	-	-	-	-	-	-	-	-	-	-	-	-	-	-	-	-	-	-	-	-	-	-	-
Porphyromonadaceae #270				FS2C	2.34	<0.0001				FS2C	2	0.0018				FS2C	2.46	0.0076	-	-	0.04% + 0.05%	-	0.02% + 0.03%	-	0.06% + 0.07%	-	-	-	-	-	-	-	-	-	-	-	-	-	-	-	-	-	-	-	-	-	-	-	-
Eisenbergiella #89	FS2C	4.02	<0.0001										FS2C	3.8	<0.0001	FS2C	2.16	<0.0001	-	2.18% + 1.42%	0.01% + 0.03%	-	-	1.13% + 1.86%	0.02% + 0.02%	0.24% + 0.52%	0.19% + 0.65%	-	-	-	0.12% + 0.21%	-	0.12% + 0.12%	-	-	-	-	-	-	-	-	-	-	-	-	-	-	-	-
Lachnospiraceae #101	FS2C	2.88	0.0099							FS2C	3.2	0.0201				FS2C	3.28	0.0006	-	0.04% + 0.17%	0.04% + 0.14%	0.08% + 0.15%	0.34% + 0.35%	-	0.43% + 0.3%	-	-	0.03% + 0.12%	0.04% + 0.08%	0.01% + 0.03%	-	0.01% + 0.11%	-	-	-	0.05% + 0.37%	-	-	0.04% + 0.22%	0.05% + 0.13%	0.02% + 0.05%	-	0.01% + 0.02%	-	0.05% + 0.09%	0.05% + 0.13%	0.02% + 0.07%	-	-
Bifidobacterium #78										FS2C	2.84	0.0011	FS2C	2.69	0.0088	FS2C	3.23	0.0049	-	0.05% + 0.02%	0.14% + 0.14%	0.14% + 0.19%	0.29% + 0.09%	0.06% + 0.12%	0.44% + 0.18%	-	-	0.01% + 0.03%	0.12% + 0.11%	0.09% + 0.11%	-	0.04% + 0.27%	-	-	-	-	-	0.02% + 0.04%	0.02% + 0.08%	0.03% + 0.16%	0.14% + 0.14%	0.05% + 0.13%	0.24% + 0.41%	-	0.02% + 0.06%	0.06% + 0.06%	0.12% + 0.12%	-	0.07% + 0.14%
Lactobacillus #53	FS2C	3.81	0.002	FS2C	3.57	0.003													-	0.75% + 1.69%	0.67% + 1.18%	0.14% + 0.21%	0.13% + 0.25%	-	0.2% + 0.23%	-	-	-	-	-	-	-	-	-	-	-	-	-	-	0.02% + 0.23%	-	-	-	-	-	-	-	-	-
Ruminococcaceae #191	FS2C	2.49	0.001	FS2C	2.21	<0.0001				FS2B	2.04	0.0002	FS2B	2.17	<0.0001				-	0.05% + 0.08%	0.03% + 0.03%	0.02% + 0.02%	0.01% + 0.02%	0.03% + 0.02%	0.01% + 0.03%	0.04% + 0.08%	0.01% + 0.05%	-	0.02% + 0.04%	-	-	-	0.03% + 0.03%	-	-	-	0.12% + 0.12%	0.01% + 0.04%	0.02% + 0.07%	0.02% + 0.03%	0.02% + 0.03%	0.02% + 0.06%	0.01% + 0.02%	-	-	-	-	-	-
Flavonifractor #51	FS2C	3.46	0.0005	FS2C	2.94	0.0087	FS2A	3.46	0.0353										-	0.54% + 0.62%	-	-	-	0.02% + 0.07%	-	0.55% + 0.23%	0.28% + 0.46%	0.04% + 0.3%	0.01% + 0.03%	-	0.02% + 0.15%	-	-	-	-	0.22% + 0.69%	-	-	-	-	-	0.05% + 0.11%	-	-	-	-	-	-	-
Clostridium_XlVa #73	FS2C	3.64	<0.0001				FS2C	2.8	<0.0001										0.18%	0.9% + 0.53%	-	0.01% + 0.18%	-	-	-	0.79% + 1.18%	0.11% + 0.46%	0.01% + 0.02%	-	-	-	-	0.74% + 0.63%	0.14% + 0.06%	-	0.02% + 0.11%	0.63% + 0.61%	0.38% + 0.7%	-	-	-	-	-	-	-	-	-	-	-
Bacteroides #82	FS2C	3.24	0.0003	FS2B	3.2	0.0011							FS2C	3.46	0.0011				-	0.35% + 0.21%	0.06% + 0.12%	0.05% + 0.09%	0.02% + 0.03%	0.61% + 0.36%	0.11% + 0.03%	-	-	-	-	-	-	-	-	-	-	-	-	-	0.1% + 0.42%	-	-	-	-	0.04% + 0.55%	0.16% + 0.27%	-	-	-	0.06% + 0.47%
Eisenbergiella #983	FS2C	2.33	<0.0001										FS2C	2.25	<0.0001				-	0.02% + 0.06%	-	-	-	0.01% + 0.05%	-	-	-	-	-	-	-	-	-	-	-	-	-	-	-	-	-	-	-	-	-	-	-	-	-
Phascolarctobacterium #346	FS2C	2.19	<0.0001				FS2A	2.25	<0.0001				FS2C	2.39	<0.0001				-	0.03% + 0.05%	-	-	-	0.04% + 0.02%	-	-	0.01% + 0.03%	-	-	-	-	-	0.03% + 0.03%	0.04% + 0.04%	-	0.02% + 0.03%	0.02% + 0.02%	0.01% + 0.03%	-	-	-	-	-	-	-	-	-	-	-
Bacteroidales #119				FS2C	3.05	<0.0001	FS2C	2.71	<0.0001				FS2B	2.47	<0.0001	SC2	2.85	0.0407	-	-	0.25% + 0.16%	0.12% + 0.11%	0.1% + 0.05%	0.03% + 0.04%	0.19% + 0.06%	-	-	-	-	-	-	-	-	-	-	-	-	-	-	-	-	-	-	-	-	-	-	-	-
Porphyromonadaceae #198				FS2C	2.59	<0.0001	SC2	2.24	0.0006	FS2C	2.23	0.0193				FS2C	2.48	0.0011	-	-	0.07% + 0.06%	0.02% + 0.05%	0.04% + 0.08%	-	0.09% + 0.04%	-	-	-	-	-	-	-	-	-	-	-	-	-	-	-	-	-	-	-	-	-	-	-	-
Porphyromonadaceae #138				FS2C	2.8	<0.0001	SC2	2.54	0.0003	SC2	2.65	0.0015	FS2C	2.26	0.0007	FS2C	2.88	0.0016	-	-	0.08% + 0.11%	0.07% + 0.07%	0.08% + 0.14%	0.02% + 0.05%	0.16% + 0.06%	-	-	-	0.01% + 0.07%	-	-	-	-	-	-	-	-	-	-	-	-	-	-	-	-	-	-	-	-
Ruminococcaceae #117				FS2C	2.57	0.02	FS2C	2.98	0.0499	FS2B	2.7	0.0356							-	-	0.05% + 0.09%	0.04% + 0.14%	0.03% + 0.02%	-	0.08% + 0.14%	-	-	-	0.01% + 0.06%	0.03% + 0.07%	-	0.02% + 0.08%	-	-	-	0.05% + 0.18%	-	-	-	0.03% + 0.08%	0.06% + 0.08%	-	0.06% + 0.08%	-	-	-	0.06% + 0.1%	-	0.02% + 0.17%
Bacteroides #165				FS2C	2.87	0.0013	FS2C	2.83	0.0003										-	0.02% + 0.09%	0.03% + 0.17%	0.14% + 0.16%	-	-	0.01% + 0.01%	-	0.01% + 0.03%	-	-	-	-	-	-	-	-	-	-	0.01% + 0.05%	-	-	-	-	0.01% + 0.02%	-	-	-	-	-	-
Clostridium_XlVa #258				FS2C	2.64	0.0136	FS2C	2.54	0.0042										-	-	0.04% + 0.16%	0.03% + 0.06%	-	-	0.02% + 0.04%	-	-	-	-	-	-	-	-	-	-	-	-	-	-	-	-	-	-	-	-	-	-	-	-
Lachnospiraceae #276				FS2C	2.42	<0.0001	FS2C	2.19	0.0009										-	-	0.06% + 0.07%	0.03% + 0.05%	-	-	0.02% + 0.03%	-	-	-	-	-	-	0.01% + 0.05%	-	-	-	-	-	-	-	-	-	-	-	-	-	-	-	-	-
Erysipelotrichaceae #133				FS2C	2.65	<0.0001				FS2C	2.94	<0.0001							-	-	0.06% + 0.07%	0.05% + 0.07%	0.19% + 0.08%	-	-	-	-	-	-	-	-	-	-	-	-	-	-	-	-	-	-	-	-	-	-	-	-	-	-
Erysipelotrichaceae #76				FS2C	2.93	<0.0001				SC2	2.5	0.0394	FS2C	3	<0.0001				-	0.07% + 0.05%	0.23% + 0.14%	0.19% + 0.2%	0.06% + 0.08%	0.2% + 0.36%	0.39% + 0.19%	-	0.01% + 0.04%	0.04% + 0.15%	0.08% + 0.14%	0.1% + 0.15%	0.12% + 0.29%	0.14% + 0.37%	-	-	-	-	-	-	0.01% + 0.05%	-	0.04% + 0.1%	0.09% + 0.1%	0.08% + 0.14%	0.05% + 0.16%	0.03% + 0.11%	0.02% + 0.23%	0.02% + 0.06%	-	0.08% + 0.19%
Clostridiales #470				FS2C	2.35	0.0001										FS2C	2.31	0.0002	-	-	0.04% + 0.07%	0.02% + 0.03%	0.01% + 0.03%	-	0.04% + 0.04%	-	-	-	-	-	-	-	-	-	-	-	-	-	-	-	-	-	-	-	-	-	-	-	-
Bifidobacterium #200				FS2C	2.49	<0.0001										FS2C	2.74	0.0009	-	-	0.06% + 0.04%	0.03% + 0.05%	0.03% + 0.04%	-	0.09% + 0.11%	-	-	-	0.01% + 0.03%	0.02% + 0.05%	-	0.03% + 0.06%	-	-	-	-	-	-	0.01% + 0.02%	0.02% + 0.04%	0.02% + 0.03%	-	0.02% + 0.04%	-	-	-	0.02% + 0.03%	-	0.01% + 0.02%
Erysipelotrichaceae #107				FS2C	3.02	<0.0001				SC2	2.76	0.0017				FS2C	3.12	0.002	-	-	0.26% + 0.31%	0.1% + 0.18%	0.05% + 0.06%	-	0.37% + 0.26%	-	-	-	0.03% + 0.09%	0.03% + 0.25%	-	-	-	-	-	-	-	-	-	-	0.02% + 0.07%	-	0.1% + 0.19%	-	-	-	-	-	-
Parabacteroides #150							FS2C	2.47	<0.0001				FS2C	2.1	0.002				-	-	0.02% + 0.03%	0.04% + 0.07%	0.03% + 0.02%	0.01% + 0.03%	0.04% + 0.07%	-	-	-	-	-	-	-	-	-	-	-	-	-	-	-	-	-	-	-	-	-	0.02% + 0.05%	-	-
Butyricimonas #100							FS2C	3.21	0.0035							FS2C	2.89	0.0056	-	-	0.05% + 0.07%	0.23% + 0.14%	0.07% + 0.06%	-	0.21% + 0.07%	-	-	-	0.03% + 0.29%	-	-	-	-	-	-	-	-	-	-	-	0.01% + 0.07%	-	-	-	-	-	-	-	-
Butyricimonas #220							FS2C	2.67	0.0316							FS2C	2.26	0.0083	-	-	0.01% + 0.03%	0.06% + 0.07%	0.02% + 0.02%	-	0.06% + 0.04%	-	-	-	0.01% + 0.04%	-	-	-	-	-	-	-	-	-	-	-	-	-	-	-	-	-	-	-	-
Ruminococcaceae #255							FS2C	2.56	0.0002							FS2C	2.66	0.0049	-	-	0.01% + 0.04%	0.07% + 0.06%	0.03% + 0.12%	-	0.09% + 0.06%	-	-	-	-	-	-	-	-	-	-	-	-	-	-	-	-	-	0.01% + 0.04%	-	-	-	-	-	-
Lachnospiraceae #277							FS2C	2.55	0.0004							FS2C	2.49	0.009	-	-	0.01% + 0.03%	0.03% + 0.06%	0.07% + 0.11%	-	0.07% + 0.1%	-	-	-	-	-	-	-	-	-	-	-	-	-	-	-	-	-	-	-	-	-	-	-	-
Erysipelotrichaceae #281							FS2C	2.13	0.0432							FS2C	2.5	0.012	-	-	0.01% + 0.03%	0.02% + 0.03%	-	-	0.07% + 0.07%	-	-	-	-	-	-	-	-	-	-	-	-	-	-	-	-	0.01% + 0.02%	0.01% + 0.02%	-	-	-	-	-	-
Unclassified Bacteria #203										FS2C	2.2	0.0335				FS2C	2.89	<0.0001	-	-	-	0.01% + 0.02%	0.05% + 0.06%	-	0.15% + 0.14%	-	-	-	-	-	-	-	-	-	-	-	-	-	-	-	-	-	-	-	-	-	-	-	-
Turicibacter #29										FS2C	4.11	<0.0001				FS2C	3.55	0.047	-	-	0.33% + 0.46%	1.42% + 1.69%	2.78% + 1.41%	-	0.21% + 1.32%	-	-	0.06% + 0.25%	0.23% + 0.77%	0.37% + 0.61%	-	0.01% + 0.08%	-	-	0.65% + 0.85%	1.28% + 1.34%	-	-	0.41% + 0.78%	0.75% + 2.17%	1.31% + 4.75%	-	0.33% + 1.49%	-	0.25% + 2.73%	1.18% + 2.01%	1.17% + 3.51%	-	0.17% + 0.8%
Lachnospiraceae #251										FS2C	2.18	0.0008				FS2C	2.49	0.0019	-	-	-	-	0.03% + 0.02%	-	0.06% + 0.03%	-	-	-	-	-	-	-	-	-	-	-	-	-	-	-	-	-	-	-	-	-	-	-	-
Porphyromonadaceae #245													FS2C	2.21	0.0041	FS2C	2.6	0.0079	-	-	-	-	-	0.04% + 0.05%	0.11% + 0.08%	-	-	-	-	-	-	-	-	-	-	-	-	-	-	-	-	-	-	-	-	-	-	-	-
Ruminococcaceae #302													FS2C	2.85	<0.0001	FS2C	2.37	0.0001	-	-	-	-	-	0.12% + 0.15%	0.03% + 0.04%	-	-	-	-	-	-	-	-	-	-	-	-	-	-	-	-	-	-	-	-	-	-	-	-
Porphyromonadaceae #242													FS2C	2.05	0.0234	FS2C	2.53	0.0179	-	-	-	-	-	0.01% + 0.02%	0.1% + 0.08%	-	-	-	0.01% + 0.05%	-	-	-	-	-	-	-	-	-	-	-	-	-	-	-	-	-	-	-	-
Parasutterella #433													FS2C	2.51	<0.0001	FS2C	2.26	<0.0001	-	-	-	-	0.01% + 0.02%	0.05% + 0.05%	0.02% + 0.03%	-	0.01% + 0.03%	-	-	-	-	-	-	-	-	-	-	-	-	-	-	-	-	-	-	-	-	-	-
Lachnospiraceae #122													FS2C	3.08	0.011	FS2C	3.52	0.0006	-	-	-	-	0.01% + 0.07%	0.02% + 0.09%	0.27% + 0.38%	-	-	-	-	-	-	-	-	-	-	-	-	-	-	0.01% + 0.31%	-	-	-	-	-	-	-	-	-
Bacteroides #410													FS2C	2.16	0.0002	FS2C	2.48	<0.0001	-	-	-	-	-	0.02% + 0.03%	0.05% + 0.05%	-	-	-	-	-	-	-	-	-	-	-	-	-	-	-	-	-	-	-	-	-	-	-	-
Parasutterella #26	SC2	4.35	<0.0001	SC2	4.25	<0.0001	SC2	3.95	<0.0001	FS2C	3.61	<0.0001	FS2C	4.57	<0.0001	FS2C	3.66	<0.0001	-	-	0.27% + 0.55%	0.68% + 1.37%	0.45% + 0.89%	5.43% + 6.68%	0.99% + 0.44%	2.7% + 1.58%	5.13% + 5.85%	2.79% + 6.57%	0.86% + 2.52%	-	-	-	-	-	-	-	-	-	-	-	-	-	-	-	-	-	-	-	-
Clostridium_XlVb #87	SC2	3.46	<0.0001	SC2	2.76	<0.0001	SC2	2.72	<0.0001				SC2	3.11	<0.0001	SC2	2.48	<0.0001	-	-	-	-	-	-	-	0.75% + 0.34%	0.36% + 0.55%	0.08% + 0.15%	0.03% + 0.15%	0.01% + 0.07%	0.32% + 0.42%	0.03% + 0.09%	-	-	-	-	-	-	-	-	-	-	-	-	-	-	-	-	-
Clostridium_XlVa #37	SC2	4.51	<0.0001	SC2	3.68	<0.0001							SC2	3.98	<0.0001				-	-	-	-	-	-	-	2.3% + 1.47%	6.44% + 4.99%	0.04% + 0.45%	-	-	1.13% + 2.62%	0.01% + 0.03%	-	-	-	-	-	-	-	-	-	-	-	-	-	-	-	-	-
Anaerorhabdus #86	SC2	3.83	<0.0001										SC2	3.41	<0.0001				-	-	-	-	-	-	-	0.05% + 0.05%	1.03% + 0.8%	-	-	-	0.36% + 1.02%	-	-	-	-	-	-	-	-	-	-	-	-	-	-	-	-	-	-
Clostridium_XlVa #288	SC2	2.86	<0.0001										SC2	2.31	<0.0001				-	-	-	-	-	-	-	0.02% + 0.09%	0.13% + 0.18%	-	-	-	0.03% + 0.06%	-	-	-	-	-	-	-	-	-	-	-	-	-	-	-	-	-	-
Alistipes #61	SC2	2.6	<0.0001	SC2	2.84	<0.0001	FS2A	2.56	0.005	FS2B	2.36	0.0022							2.52%	0.02% + 0.04%	-	0.01% + 0.02%	-	-	0.03% + 0.02%	1.25% + 0.49%	0.05% + 0.11%	0.05% + 0.1%	0.03% + 0.04%	0.03% + 0.04%	-	0.05% + 0.12%	0.84% + 0.39%	0.03% + 0.05%	0.01% + 0.01%	0.03% + 0.06%	1.43% + 0.04%	0.05% + 0.07%	0.04% + 0.06%	0.06% + 0.07%	0.04% + 0.04%	-	0.03% + 0.05%	-	-	-	0.01% + 0.04%	-	0.01% + 0.08%
Bacteroides #180	SC2	2.22	0.0041	SC2	2.1	0.0177	FS2B	2.42	0.0004				FS2B	2.4	0.0069				-	-	-	-	-	0.06% + 0.13%	-	-	0.01% + 0.05%	0.01% + 0.03%	0.01% + 0.03%	-	-	-	-	0.03% + 0.06%	0.02% + 0.02%	0.02% + 0.03%	-	-	-	0.02% + 0.06%	-	0.05% + 0.1%	-	-	-	-	-	-	-
Alistipes #380	SC2	2.36	<0.0001	SC2	2.14	<0.0001													-	-	-	-	-	-	-	0.06% + 0.04%	0.03% + 0.07%	0.02% + 0.04%	0.01% + 0.02%	-	-	-	-	-	-	-	-	-	-	-	-	-	-	-	-	-	-	-	-
Porphyromonadaceae #10				SC2	4.41	<0.0001	SC2	4.56	<0.0001	SC2	4.92	<0.0001							-	-	0.78% + 2.57%	5.11% + 4.1%	8.34% + 3.41%	-	0.01% + 1.99%	-	-	0.02% + 0.07%	0.55% + 13.22%	13.35% + 20.48%	-	-	-	-	-	-	-	-	-	0.01% + 0.06%	0.02% + 13.43%	-	0.01% + 15.1%	-	-	0.01% + 0.04%	0.01% + 0.03%	-	-
Erysipelotrichaceae #17							SC2	4.48	<0.0001	SC2	4.48	0.0429	SC2	4.08	0.0053	SC2	4.38	0.0021	-	-	-	0.01% + 0.08%	3.55% + 6.57%	-	0.01% + 0.02%	-	-	-	0.14% + 5.19%	5.13% + 12.91%	0.05% + 1.76%	0.78% + 4.41%	-	-	-	-	-	-	-	-	1.94% + 3.17%	0.01% + 2.02%	-	0.01% + 0.04%	-	-	1.88% + 6.02%	-	0.04% + 0.56%
Porphyromonadaceae #75				SC2	3.42	<0.0001	FS2C	3.57	<0.0001	SC2	3.23	<0.0001							-	-	0.37% + 0.43%	0.8% + 0.41%	0.3% + 0.13%	-	-	-	-	-	-	0.38% + 0.53%	-	-	-	-	-	-	-	-	-	-	-	-	-	-	-	-	-	-	-
Bacteroides #18	FS2A	4.38	<0.0001	FS2A	4.19	<0.0001	FS2A	3.71	<0.0001				SC2	4.27	<0.0001	SC2	3.69	<0.0001	1.03%	0.35% + 1.31%	0.06% + 0.05%	0.09% + 0.11%	-	1.09% + 1.41%	0.05% + 0.11%	0.47% + 0.68%	2.04% + 3.58%	0.28% + 1.03%	0.16% + 0.47%	0.04% + 0.07%	1.37% + 7.95%	0.3% + 1.4%	0.61% + 0.13%	5.27% + 2.39%	3.58% + 2.63%	1.06% + 1.35%	0.57% + 0.15%	2.79% + 4.87%	0.66% + 2.93%	0.13% + 0.31%	0.03% + 0.12%	0.58% + 1.48%	0.01% + 0.06%	-	-	-	-	-	-
Bacteroides #21	FS2A	3.97	<0.0001	FS2A	4	<0.0001	FS2A	3.99	<0.0001	FS2B	2.91	<0.0001	FS2B	4.16	<0.0001				0.04%	-	0.01% + 0.02%	-	-	0.02% + 0.06%	-	0.22% + 0.18%	1.23% + 1.15%	0.57% + 1.18%	0.2% + 0.36%	0.05% + 0.08%	1.42% + 2.88%	0.3% + 0.3%	0.02% + 0.02%	0.73% + 1.66%	1.41% + 1.23%	2.02% + 1.93%	0.03% + 0.03%	0.83% + 1.03%	0.68% + 1.36%	0.16% + 0.87%	0.1% + 0.13%	0.49% + 4.84%	0.22% + 0.2%	-	-	-	-	-	-
Bacteroides #11	FS2A	4.36	<0.0001	FS2A	4.52	<0.0001	FS2A	4.57	<0.0001	FS2C	3.74	<0.0001	FS2C	4.03	<0.0001	FS2C	3.88	0.0292	5.04%	0.59% + 0.55%	2.44% + 0.96%	3.53% + 4.04%	0.75% + 1.02%	2.59% + 1.34%	0.86% + 1.44%	2.6% + 1.67%	1.18% + 4.88%	1.42% + 3.89%	0.39% + 2.1%	0.28% + 0.7%	2.99% + 2.42%	0.62% + 0.72%	3.39% + 0.68%	4.72% + 1.02%	6.76% + 4.9%	7.14% + 5.82%	5.02% + 1.2%	0.94% + 4.06%	3.1% + 4.58%	1.51% + 3.31%	1.24% + 1.5%	2.41% + 2.85%	1.03% + 1.67%	0.17% + 0.62%	1% + 2.08%	0.31% + 1.89%	0.38% + 1.28%	0.1% + 1.79%	0.89% + 1.3%
Bacteroides #3	FS2A	5.4	<0.0001	FS2A	5.05	<0.0001	FS2A	5.05	<0.0001				FS2C	5	<0.0001				39.7%	3.5% + 3.58%	1.65% + 1.83%	1.84% + 3.94%	0.14% + 0.36%	23.5% + 10.42%	1.34% + 1.75%	18.01% + 5.64%	12.26% + 27.27%	6.28% + 16.58%	1.33% + 2.33%	0.19% + 0.49%	4.15% + 11.02%	0.8% + 2.08%	20.79% + 2.5%	56.81% + 9.05%	23.82% + 9.56%	23.37% + 15.92%	28.14% + 5.32%	8.69% + 11.21%	9.37% + 9.19%	5.85% + 5.15%	1.63% + 1.68%	8.3% + 8.9%	1.63% + 5.83%	0.3% + 6.67%	4.4% + 11.57%	0.51% + 4.35%	0.85% + 4.34%	0.02% + 0.12%	3.41% + 19.65%
Bacteroides #113	FS2A	3.1	<0.0001	FS2A	3.16	<0.0001	FS2A	2.99	<0.0001				FS2C	3.02	<0.0001				0.39%	-	-	-	-	0.22% + 0.21%	-	0.09% + 0.14%	-	0.06% + 0.11%	-	-	0.05% + 0.17%	-	0.35% + 0.02%	0.23% + 0.26%	0.25% + 0.29%	0.23% + 0.26%	0.27% + 0.02%	0.04% + 0.27%	0.05% + 0.1%	0.03% + 0.06%	-	0.09% + 0.17%	0.01% + 0.05%	-	-	-	-	-	-
Bacteroides #137	FS2A	3.01	<0.0001	FS2A	2.86	<0.0001	FS2A	2.69	<0.0001				FS2C	2.72	<0.0001				0.14%	-	-	-	-	0.12% + 0.13%	-	0.05% + 0.07%	0.03% + 0.24%	0.04% + 0.08%	-	-	0.02% + 0.1%	-	0.09% + 0.04%	0.24% + 0.13%	0.14% + 0.07%	0.1% + 0.08%	0.13% + 0.09%	0.03% + 0.08%	0.04% + 0.09%	0.01% + 0.07%	-	0.06% + 0.1%	0.01% + 0.03%	-	-	-	-	-	-
Bacteroides #221	FS2A	2.74	<0.0001	FS2A	2.44	<0.0001	FS2A	2.5	<0.0001				FS2C	2.61	<0.0001				0.19%	-	-	-	-	0.1% + 0.09%	-	0.01% + 0.03%	-	-	-	-	0.02% + 0.06%	-	0.16% + 0.09%	0.09% + 0.12%	0.05% + 0.04%	0.04% + 0.1%	0.15% + 0.01%	-	-	-	-	0.02% + 0.06%	-	-	-	-	-	-	-
Bacteroides #254	FS2A	2.74	<0.0001	FS2A	2.21	<0.0001	FS2A	2.11	0.0002				FS2C	2.37	0.0002				0.11%	-	-	-	-	0.04% + 0.06%	-	-	-	-	-	-	-	-	0.04% + 0%	0.07% + 0.15%	0.03% + 0.02%	0.02% + 0.04%	0.1% + 0.06%	-	0.01% + 0.03%	-	-	0.01% + 0.06%	-	-	-	-	-	-	-
Clostridium_XlVa #92	FS2A	2.96	<0.0001	FS2A	3.65	<0.0001	FS2A	2.85	<0.0001										1.26%	-	-	-	-	-	-	0.93% + 0.5%	-	-	-	-	-	-	2.64% + 0.89%	0.1% + 0.3%	0.29% + 0.45%	0.14% + 0.1%	1.26% + 0.65%	-	-	-	-	-	-	-	-	-	-	-	-
Bacteroides #108	FS2A	2.52	<0.0001	FS2A	2.97	<0.0001	FS2A	2.94	<0.0001										0.02%	-	-	-	-	-	-	0.08% + 0.09%	0.02% + 0.04%	0.02% + 0.05%	-	-	0.08% + 0.09%	-	0.04% + 0.02%	0.04% + 0.09%	0.12% + 0.21%	0.1% + 0.23%	0.05% + 0.02%	0.01% + 0.1%	0.01% + 0.1%	0.02% + 0.03%	-	0.04% + 0.18%	0.01% + 0.03%	-	-	-	-	-	-
Bacteroides #271	FS2A	2.6	<0.0001	FS2A	2.32	<0.0001	FS2A	2.17	<0.0001										0.09%	-	-	-	-	0.01% + 0.06%	-	-	-	-	-	-	0.01% + 0.03%	-	0.03% + 0.01%	0.06% + 0.11%	0.04% + 0.06%	0.02% + 0.03%	0.03% + 0.01%	0.01% + 0.05%	-	-	-	-	-	-	-	-	-	-	-
Bacteroides #16	FS2B	4.47	<0.0001	FS2A	4.6	<0.0001	FS2A	4.49	<0.0001	FS2B	3.81	<0.0001	SC2	4.47	<0.0001	SC2	3.97	<0.0001	1.7%	0.28% + 0.58%	0.54% + 0.73%	0.5% + 1%	0.02% + 0.09%	3.06% + 2.67%	0.49% + 0.91%	0.76% + 0.4%	0.45% + 1.48%	0.96% + 3.58%	0.39% + 0.96%	0.07% + 0.29%	4.56% + 8.31%	0.96% + 2.03%	2.78% + 0.45%	2.55% + 1.06%	5.4% + 6.09%	4.17% + 3.44%	2.06% + 0.16%	1.94% + 9.06%	1.35% + 2.57%	0.62% + 1.13%	1.19% + 2.14%	2.46% + 3.95%	0.55% + 1.69%	-	-	-	-	-	-
Phascolarctobacterium #22	FS2C	4.41	<0.0001	FS2A	4.17	<0.0001	FS2A	4.56	<0.0001	FS2B	3.41	<0.0001	FS2C	4.15	<0.0001	SC2	3.43	<0.0001	0.36%	4.73% + 1.73%	0.53% + 0.49%	0.44% + 0.6%	0.37% + 0.21%	2.56% + 1.34%	0.5% + 0.26%	4.46% + 2.94%	2.72% + 2.28%	1.13% + 2.36%	0.6% + 1.1%	0.06% + 0.21%	1.71% + 2.41%	0.19% + 1.15%	6.42% + 5.24%	2.3% + 1.04%	3.23% + 1.3%	7.55% + 2.45%	3.58% + 2.95%	2.41% + 1.94%	1.97% + 2.4%	0.8% + 1.22%	0.31% + 0.51%	1.57% + 2.59%	0.49% + 0.6%	-	-	-	-	-	-
Bacteroides #91	FS2B	3.2	<0.0001	FS2A	3.3	<0.0001	FS2A	3.19	<0.0001				FS2C	3.08	<0.0001	SC2	2.45	<0.0001	0.42%	-	-	-	-	0.3% + 0.19%	0.01% + 0.06%	0.07% + 0.13%	0.02% + 0.14%	0.05% + 0.13%	-	-	0.24% + 0.35%	0.02% + 0.13%	0.28% + 0.07%	0.31% + 0.29%	0.38% + 0.29%	0.31% + 0.3%	0.42% + 0.08%	0.09% + 0.47%	0.09% + 0.2%	0.04% + 0.06%	0.01% + 0.02%	0.12% + 0.32%	0.02% + 0.09%	-	-	-	-	-	-
Bacteroides #59	FS2B	3.4	<0.0001	FS2A	3.62	<0.0001	FS2A	3.51	<0.0001	FS2B	2.56	<0.0001	FS2C	3.4	<0.0001				0.45%	-	0.02% + 0.08%	0.05% + 0.09%	-	0.58% + 0.65%	0.03% + 0.1%	0.13% + 0.1%	-	0.12% + 0.25%	0.02% + 0.05%	-	0.35% + 0.5%	0.03% + 0.09%	0.63% + 0.11%	0.51% + 0.48%	0.7% + 0.74%	0.61% + 0.63%	0.43% + 0.04%	0.1% + 0.74%	0.09% + 0.34%	0.07% + 0.14%	0.06% + 0.09%	0.24% + 0.42%	0.03% + 0.15%	-	-	-	-	-	-
Bacteroides #71	FS2B	3.01	<0.0001	FS2A	3.21	<0.0001	FS2A	3.06	<0.0001				SC2	3.01	<0.0001				0.08%	0.06% + 0.03%	0.05% + 0.12%	0.03% + 0.13%	-	0.12% + 0.08%	0.01% + 0.06%	0.02% + 0.04%	0.11% + 0.09%	0.05% + 0.13%	0.01% + 0.04%	-	0.23% + 0.18%	0.05% + 0.09%	0.09% + 0%	0.16% + 0.12%	0.28% + 0.34%	0.18% + 0.16%	0.08% + 0.02%	0.08% + 0.25%	0.15% + 0.19%	0.03% + 0.05%	0.01% + 0.05%	0.12% + 0.11%	0.05% + 0.06%	0.01% + 0.08%	0.01% + 0.06%	-	-	-	0.02% + 0.1%
Bacteroides #160	FS2B	2.65	<0.0001	FS2A	2.76	<0.0001	FS2A	2.71	<0.0001				SC2	2.61	<0.0001				0.08%	-	-	-	-	0.03% + 0.07%	-	0.03% + 0.06%	-	-	-	-	0.07% + 0.09%	0.01% + 0.02%	0.11% + 0.02%	0.04% + 0.04%	0.05% + 0.14%	0.07% + 0.06%	0.06% + 0.01%	0.01% + 0.09%	-	-	-	0.02% + 0.06%	-	-	-	-	-	-	-
Bacteroides #124	FS2B	2.67	0.0014	FS2A	2.74	<0.0001	FS2A	2.37	<0.0001				SC2	2.23	0.0306				0.07%	0.01% + 0.02%	0.01% + 0.03%	0.01% + 0.02%	-	0.03% + 0.05%	-	-	0.04% + 0.07%	0.01% + 0.04%	-	-	0.03% + 0.1%	-	-	0.08% + 0.08%	0.09% + 0.06%	0.04% + 0.04%	0.03% + 0%	0.07% + 0.12%	0.02% + 0.06%	-	-	-	0.01% + 0.03%	-	0.01% + 0.05%	-	-	-	-
Faecalicoccus #45	FS2B	4.26	<0.0001	FS2A	3.7	<0.0001	FS2A	3.04	<0.0001				FS2B	3.64	<0.0001				0.02%	-	-	0.01% + 0.03%	-	0.28% + 0.73%	-	0.07% + 0.05%	0.51% + 0.59%	0.01% + 0.11%	-	-	0.13% + 0.19%	-	0.33% + 0.33%	0.97% + 0.94%	1.07% + 0.88%	0.23% + 0.19%	0.09% + 0.03%	3.29% + 3.08%	0.04% + 0.11%	-	-	0.31% + 1.61%	-	-	-	-	-	-	-
Bacteroides #38	FS2B	3.69	<0.0001	FS2A	4.12	0.0006	FS2A	3.93	<0.0001										1.14%	-	-	-	-	-	-	0.94% + 0.74%	-	-	-	-	-	-	1.3% + 0.29%	0.29% + 0.74%	1.14% + 4.62%	0.93% + 1.84%	1.05% + 0.01%	-	-	-	-	-	-	-	-	-	-	-	-
Clostridium_XVIII #24	FS2C	4.67	<0.0001	FS2A	3.68	<0.0001	FS2A	3.89	<0.0001										0.27%	8.9% + 5.89%	0.1% + 0.35%	0.2% + 0.18%	-	1.35% + 1.36%	0.03% + 0.43%	0.82% + 0.67%	0.65% + 1.43%	0.05% + 0.33%	0.03% + 0.17%	-	0.85% + 1.65%	0.01% + 0.05%	7.17% + 3.01%	1.44% + 0.86%	0.85% + 0.74%	0.57% + 1.68%	4.99% + 4.71%	4.34% + 7.76%	0.13% + 0.12%	0.07% + 0.17%	-	0.52% + 1.55%	-	-	-	-	-	-	-
Bacteroides #195	SC2	2.04	0.0009	FS2A	2.14	0.0008	FS2A	2.33	0.0002				FS2C	2.28	0.002				0.25%	-	-	-	-	0.04% + 0.06%	0.02% + 0.02%	0.1% + 0.13%	0.01% + 0.06%	0.01% + 0.04%	-	-	-	-	0.13% + 0.06%	0.02% + 0.02%	0.03% + 0.04%	0.05% + 0.04%	0.12% + 0.09%	-	0.02% + 0.02%	0.02% + 0.02%	-	0.01% + 0.04%	-	-	-	-	-	-	0.01% + 0.08%
Clostridium_XlVa #34	SC2	3.32	<0.0001	FS2A	3.82	<0.0001	FS2A	3.35	<0.0001										5.06%	0.17% + 0.07%	-	0.02% + 0.05%	-	-	-	5.07% + 1.33%	0.35% + 0.35%	0.1% + 0.35%	-	-	-	-	9.51% + 5.42%	0.11% + 0.54%	1.27% + 1.05%	0.49% + 0.23%	7.44% + 3.4%	0.11% + 0.18%	0.08% + 0.33%	0.03% + 0.15%	-	-	-	-	-	-	-	-	-
Lachnospiraceae #129	SC2	2.85	<0.0001	FS2A	2.83	0.0006	FS2A	3.23	<0.0001				SC2	3.07	<0.0001				-	-	-	-	-	-	-	-	0.13% + 0.16%	-	-	-	0.07% + 0.33%	-	-	-	0.05% + 0.13%	0.13% + 0.64%	-	-	-	-	-	-	-	-	-	-	-	-	-
Clostridium_sensu_stricto #63	FS2A	3.53	<0.0001	FS2A	3.66	<0.0001	FS2C	3.08	<0.0001										-	-	-	-	-	-	-	8.59% + 12.52%	0.15% + 0.31%	-	-	-	-	-	-	0.42% + 1.35%	0.32% + 1.08%	0.09% + 0.09%	-	-	-	-	-	-	-	-	-	-	-	-	-
Clostridium_XI #23	FS2A	3.81	<0.0001	FS2A	3.67	<0.0001													10.51%	-	-	-	-	-	-	3.6% + 10.07%	-	-	-	-	-	-	10.01% + 4.73%	0.52% + 1.6%	0.15% + 0.67%	-	5.65% + 2.34%	0.27% + 0.93%	-	-	-	-	-	-	-	-	-	-	-
Bacteroides #280	FS2A	2.52	<0.0001	FS2A	2.27	<0.0001													-	-	-	-	-	-	-	-	0.03% + 0.1%	-	-	-	-	-	-	0.01% + 0.05%	0.02% + 0.03%	-	-	-	-	-	-	-	-	-	-	-	-	-	-
Betaproteobacteria #15				FS2A	4.3	<0.0001	FS2A	4.52	0.0002										-	-	-	-	-	-	-	-	-	0.06% + 1.31%	0.15% + 1.7%	0.05% + 0.33%	2.22% + 4.26%	0.32% + 3.69%	-	0.11% + 1.09%	4.04% + 5.19%	7.78% + 8.12%	-	-	-	-	0.03% + 0.18%	0.26% + 1.48%	0.02% + 0.08%	-	0.06% + 6.72%	0.03% + 8.38%	0.12% + 1.26%	0.19% + 3.35%	0.74% + 3.76%
Peptostreptococcaceae #35				FS2A	3.92	<0.0001	FS2A	3.82	<0.0001										0.02%	-	-	-	-	-	-	-	-	0.04% + 0.09%	-	-	0.19% + 0.97%	-	0.01% + 0.01%	0.18% + 0.11%	1.26% + 2.11%	1.1% + 1.4%	-	0.01% + 0.04%	0.04% + 0.44%	0.01% + 0.19%	-	0.03% + 0.34%	-	0.43% + 1.42%	0.3% + 0.66%	0.08% + 0.32%	-	2.83% + 4.76%	0.01% + 0.09%
Bacteroides #177				FS2A	2.84	<0.0001	FS2A	2.71	<0.0001										0.01%	-	-	-	-	-	-	-	-	-	-	-	0.04% + 0.22%	-	0.05% + 0.01%	-	0.06% + 0.09%	0.06% + 0.13%	0.03% + 0.03%	0.01% + 0.03%	0.01% + 0.04%	-	-	0.02% + 0.11%	-	-	-	-	-	-	-
Bacteroidales #394	FS2A	2.56	0.0001				FS2A	2.17	<0.0001										-	-	-	-	-	-	-	-	0.01% + 0.02%	-	-	-	-	-	-	0.04% + 0.11%	0.01% + 0.03%	0.02% + 0.03%	-	-	-	-	-	-	-	-	-	-	-	-	-
Bacteroides #49				FS2A	3.58	<0.0001	FS2A	3.45	<0.0001	FS2B	2.5	0.0007	FS2C	3.48	<0.0001	FS2B	2.79	0.0083	0.75%	-	-	-	-	0.75% + 0.39%	0.05% + 0.13%	0.14% + 0.11%	-	0.05% + 0.46%	0.01% + 0.06%	-	0.57% + 0.4%	0.03% + 0.12%	0.76% + 0.02%	-	0.67% + 1.09%	0.68% + 0.59%	0.62% + 0.03%	-	0.4% + 1.27%	0.08% + 0.16%	0.03% + 0.09%	0.34% + 0.82%	0.1% + 0.22%	-	-	-	-	-	-
Bacteroides #301				FS2A	2.19	0.0002	FS2A	2.09	0.0051				FS2B	2.21	<0.0001				-	-	-	-	-	0.03% + 0.04%	-	-	-	-	-	-	-	-	-	-	0.03% + 0.03%	0.02% + 0.03%	-	-	-	-	-	-	-	-	-	-	-	-	-
Akkermansia #2				FS2B	4.72	0.0227	FS2B	4.83	0.0469	FS2B	4.83	0.0345	FS2B	5.11	0.015	SC2	5.01	0.0212	-	-	-	-	-	-	-	-	0.01% + 0.06%	0.33% + 9.27%	0.76% + 6.22%	0.56% + 2.9%	0.04% + 0.28%	19.87% + 40.24%	0.03% + 0.03%	0.02% + 0.01%	0.04% + 0.11%	0.02% + 0.07%	0.03% + 0.03%	-	0.01% + 11.31%	-	4.01% + 25.95%	15.35% + 48.61%	10.52% + 32.24%	0.02% + 0.03%	0.02% + 0.05%	0.03% + 0.09%	0.01% + 0.07%	0.02% + 0.07%	0.05% + 0.19%
Bacteroidetes #249				FS2B	2.41	<0.0001	FS2B	2.57	<0.0001							FS2B	2.42	0.0008	-	-	0.04% + 0.1%	0.04% + 0.07%	0.01% + 0.03%	-	0.03% + 0.04%	-	-	-	-	-	-	-	-	-	-	-	-	-	-	-	-	-	-	-	-	-	-	-	-
Bacteroidales #19							FS2B	4.53	<0.0001	FS2B	4.37	<0.0001				FS2B	4.37	0.0003	-	0.01% + 0.1%	4.4% + 5.27%	4.16% + 5.42%	2.96% + 3.2%	-	4.46% + 3.6%	-	-	-	-	-	-	-	-	-	-	-	-	-	-	-	-	-	-	-	-	-	-	-	-
Lactonifactor #102	FS2B	3.86	<0.0001										FS2B	2.26	<0.0001				-	-	-	-	-	-	-	0.01% + 0.16%	0.17% + 0.21%	0.02% + 0.05%	0.01% + 0.03%	-	-	-	0.52% + 0.52%	-	-	-	0.11% + 0.11%	0.86% + 1.66%	0.04% + 0.23%	0.03% + 0.08%	0.01% + 0.03%	0.02% + 0.04%	0.01% + 0.01%	-	-	-	-	-	-
Erysipelotrichaceae #4				FS2C	4.96	<0.0001	FS2B	4.58	0.0032	SC2	4.71	0.0015	FS2B	4.72	<0.0001				-	3.52% + 3.89%	24.84% + 16.79%	10.52% + 13.41%	4.36% + 3.61%	4.5% + 11.35%	18.56% + 11.63%	-	1.69% + 3.96%	5.06% + 12.58%	4.92% + 14.66%	10.65% + 11.98%	9.16% + 15.74%	12.85% + 16.28%	-	-	0.01% + 0.03%	-	-	0.04% + 0.25%	1.46% + 11.2%	3.11% + 5.52%	9.21% + 15.65%	9.11% + 18.41%	4.72% + 6.15%	4.18% + 7.15%	2.51% + 6.24%	0.76% + 5.3%	1.83% + 3.74%	0.03% + 0.19%	4.66% + 13.7%
Olsenella #219										FS2B	2.76	<0.0001				FS2B	2.96	<0.0001	-	-	-	-	-	-	-	-	-	-	-	-	-	-	-	-	-	-	-	-	-	-	0.08% + 0.22%	-	0.07% + 0.29%	-	-	-	-	-	-
Porphyromonadaceae #47													FS2B	3.08	0.0086	FS2B	3.08	0.0067	-	-	0.07% + 0.07%	0.06% + 0.07%	0.08% + 0.05%	0.03% + 0.04%	0.09% + 0.15%	-	-	-	0.04% + 0.47%	0.04% + 0.57%	-	-	-	-	-	-	-	-	-	-	-	-	-	-	-	-	-	-	-
Bacteroides #14	FS2C	4.73	<0.0001																-	12.43% + 10.74%	0.79% + 1.03%	1.86% + 2.64%	0.19% + 0.13%	0.26% + 0.23%	0.53% + 0.28%	-	0.85% + 4.7%	0.46% + 0.83%	0.22% + 0.46%	0.11% + 0.22%	-	-	-	-	0.29% + 0.68%	-	-	1.06% + 10.74%	0.84% + 1.4%	0.33% + 1.13%	0.06% + 0.38%	0.13% + 0.25%	0.12% + 0.46%	2.19% + 13%	2.32% + 8.48%	1.11% + 5.29%	1.23% + 8.89%	0.37% + 2.41%	1.68% + 5.15%
Blautia #31	FS2C	3.96	<0.0001																-	1.85% + 0.63%	0.02% + 0.16%	0.04% + 0.09%	-	0.06% + 0.4%	0.01% + 0.01%	0.43% + 0.7%	0.69% + 0.85%	0.04% + 0.15%	0.03% + 0.04%	0.01% + 0.02%	-	0.01% + 0.02%	0.28% + 0.28%	-	-	-	-	-	-	-	-	-	-	-	0.01% + 0.09%	-	-	-	-
Ruminococcaceae #72	FS2C	3.81	<0.0001																-	1.19% + 1.41%	-	-	0.01% + 0.01%	-	-	0.21% + 0.44%	0.71% + 1.22%	-	0.01% + 0.03%	-	-	-	-	-	-	-	-	-	-	-	-	-	-	-	-	-	-	-	-
Clostridium_XVIII #269	FS2C	2.85	<0.0001																-	0.09% + 0.14%	-	-	-	0.02% + 0.05%	-	-	-	-	-	-	-	-	0.02% + 0.02%	0.05% + 0.05%	-	-	0.03% + 0.03%	0.06% + 0.09%	-	-	-	-	-	-	-	-	-	-	-
Blautia #267	FS2C	2.54	<0.0001																-	0.06% + 0.07%	-	-	-	-	-	-	-	-	-	-	-	-	-	-	-	-	-	-	-	-	-	-	-	-	-	-	-	-	-
Clostridium_XVIII #420	FS2C	2.43	<0.0001																-	0.06% + 0.07%	-	-	-	-	-	-	-	-	-	-	-	-	0.07% + 0.03%	-	-	-	0.04% + 0.04%	0.01% + 0.05%	-	-	-	-	-	-	-	-	-	-	-
Eisenbergiella #787	FS2C	2.4	<0.0001																-	0.05% + 0.09%	-	-	-	-	-	-	-	-	-	-	-	-	-	-	-	-	-	-	-	-	-	-	-	-	-	-	-	-	-
Bacteroides #338	FS2C	2.39	0.0026																-	0.03% + 0.03%	-	-	-	-	-	-	-	-	-	-	-	-	-	-	-	-	-	0.01% + 0.03%	-	-	-	-	-	-	-	-	-	-	-
Bacteroides #385	FS2C	2.36	0.0086																-	0.02% + 0.05%	-	-	-	-	-	-	-	-	-	-	-	-	-	-	-	-	-	-	-	-	-	-	-	-	-	-	-	-	-
Escherichia/Shigella #310	FS2C	2.31	0.0108																-	0.05% + 0.06%	-	-	-	-	-	-	-	-	-	-	-	-	0.02% + 0.02%	-	0.01% + 0.03%	-	0.03% + 0.03%	0.01% + 0.03%	-	-	-	-	-	-	-	-	-	-	-
Bacteroides #454	FS2C	2.31	0.0018																-	0.02% + 0.06%	0.01% + 0.03%	-	-	-	-	-	-	-	-	-	-	-	-	-	-	-	-	-	-	-	-	-	-	-	-	-	-	-	-
Phascolarctobacterium #578	FS2C	2.25	<0.0001																-	0.02% + 0.04%	-	-	-	-	-	-	-	-	-	-	-	-	-	-	-	0.01% + 0.02%	0.01% + 0.01%	-	-	-	-	-	-	-	-	-	-	-	-
Clostridium_XVIII #814	FS2C	2.06	<0.0001																-	0.02% + 0.03%	-	-	-	-	-	-	-	-	-	-	-	-	0.01% + 0%	-	-	-	-	-	-	-	-	-	-	-	-	-	-	-	-
Erysipelotrichaceae #8	SC2	4.52	0.0029	FS2B	4.82	0.0017				FS2C	4.85	0.0002							-	0.4% + 2.36%	5.83% + 2.92%	4.44% + 5.95%	20.42% + 11.15%	0.05% + 0.04%	0.44% + 0.92%	-	1.59% + 6.32%	0.43% + 10.47%	0.45% + 8.05%	0.88% + 4.56%	-	0.07% + 1.8%	-	-	-	-	-	-	0.01% + 31.84%	-	2.72% + 24.07%	-	0.07% + 3.92%	0.65% + 6.53%	1.92% + 7.13%	2.53% + 12.31%	4.76% + 14.65%	-	0.09% + 8.94%
Ruminococcaceae #134	SC2	3.03	<0.0001																-	-	-	-	-	-	-	0.28% + 0.45%	0.09% + 0.44%	-	-	-	-	-	-	-	-	-	-	-	-	-	-	-	-	-	-	-	-	-	-
Hungatella #121	SC2	2.97	<0.0001																-	-	-	-	-	-	-	0.17% + 0.95%	0.07% + 0.13%	0.01% + 0.12%	-	-	-	-	-	-	-	-	-	-	-	-	-	-	-	-	-	-	-	-	-
Clostridium_XlVa #446	SC2	2.59	<0.0001																-	-	-	-	-	-	-	-	0.05% + 0.08%	-	-	-	-	-	-	-	-	-	-	-	-	-	-	-	-	-	-	-	-	-	-
Bacteroides #248	SC2	2.38	0.0217																-	0.03% + 0.03%	-	-	-	-	-	-	0.02% + 0.05%	-	-	-	-	-	-	-	-	-	-	-	-	-	-	-	-	0.02% + 0.05%	-	-	-	0.01% + 0.07%	-
Parasutterella #477	SC2	2.25	<0.0001																-	-	-	-	-	-	-	-	0.03% + 0.06%	-	-	-	-	-	-	-	-	-	-	-	-	-	-	-	-	-	-	-	-	-	-
Parabacteroides #697	FS2A	2.09	0.0296										FS2C	2.07	0.0137				-	-	-	-	-	0.01% + 0.02%	-	-	-	-	-	-	-	-	-	0.01% + 0.03%	0.01% + 0.01%	-	-	-	-	-	-	-	-	-	-	-	-	-	-
Bacteroides #238	FS2A	2.99	<0.0001																0.02%	-	-	-	-	0.01% + 0.07%	-	-	0.02% + 0.09%	-	-	-	0.01% + 0.03%	-	0.03% + 0.03%	0.17% + 0.3%	0.01% + 0.02%	-	0.03% + 0.03%	-	-	-	-	-	-	-	-	-	-	-	-
Bacteroides #583	FS2A	2.32	<0.0001																0.03%	-	-	-	-	-	-	-	-	-	-	-	-	-	-	0.04% + 0.06%	-	-	-	-	-	-	-	-	-	-	-	-	-	-	-
Escherichia/Shigella #381	FS2A	2.21	0.0001																-	0.02% + 0.03%	-	-	-	-	-	-	-	-	-	-	-	-	0.02% + 0.02%	0.03% + 0.03%	-	-	0.06% + 0.02%	0.02% + 0.03%	-	-	-	-	-	-	-	-	-	-	-
Bacteroides #588	FS2A	2.12	0.0003																-	-	-	-	-	-	-	-	-	-	-	-	-	-	0.03% + 0.03%	0.01% + 0.03%	-	-	-	-	-	-	-	-	-	-	-	-	-	-	-
Bacteroides #707	FS2A	2.05	0.0012																-	-	-	-	-	-	-	-	-	-	-	-	-	-	-	0.01% + 0.03%	0.01% + 0.02%	-	-	-	-	-	-	-	-	-	-	-	-	-	-
Bacteroides #262	FS2B	2.6	<0.0001	FS2A	2.3	0.0001							SC2	2.48	<0.0001				-	-	-	-	-	-	-	-	0.01% + 0.04%	-	-	-	0.03% + 0.09%	-	-	0.02% + 0.04%	0.03% + 0.04%	-	-	0.08% + 0.1%	-	-	-	-	-	-	-	-	-	-	-
Bacteroides #184	FS2B	2.94	<0.0001	FS2A	2.71	<0.0001													0.01%	0.01% + 0.03%	-	-	-	0.02% + 0.04%	-	-	0.01% + 0.02%	-	-	-	0.03% + 0.14%	-	0.02% + 0.02%	0.05% + 0.06%	0.08% + 0.07%	0.01% + 0.02%	0.02% + 0.02%	0.08% + 0.26%	-	-	-	0.02% + 0.06%	-	-	-	-	-	-	-
Bacteroides #228	FS2B	2.74	<0.0001	FS2A	2.59	<0.0001													0.03%	-	-	-	-	-	-	-	-	-	-	-	0.04% + 0.18%	-	0.02% + 0.01%	0.03% + 0.09%	0.06% + 0.11%	0.01% + 0.01%	-	0.03% + 0.1%	-	-	-	0.02% + 0.04%	-	-	-	-	-	-	-
Escherichia/Shigella #315	FS2B	2.22	0.0003	FS2A	2.15	<0.0001													-	0.03% + 0.02%	-	-	-	0.01% + 0.02%	-	-	-	-	-	-	-	-	0.09% + 0.07%	0.02% + 0.02%	0.02% + 0.01%	-	0.12% + 0.09%	0.04% + 0.05%	-	-	-	0.01% + 0.03%	-	-	-	-	-	-	-
Bacteroides #533	FS2B	2.49	<0.0001																-	-	-	-	-	-	-	-	-	-	-	-	-	-	-	-	-	-	-	0.06% + 0.08%	-	-	-	-	-	-	-	-	-	-	-
Bacteroides #382	FS2B	2.32	<0.0001																0.03%	-	-	-	-	0.01% + 0.03%	-	-	-	-	-	-	0.01% + 0.02%	-	0.01% + 0.01%	-	0.01% + 0.04%	-	0.02% + 0%	0.02% + 0.02%	0.01% + 0.02%	-	-	-	-	-	-	-	-	-	-
Faecalicoccus #677	FS2B	2.26	<0.0001																-	-	-	-	-	-	-	-	-	-	-	-	-	-	-	0.02% + 0.04%	-	-	-	0.03% + 0.04%	-	-	-	-	-	-	-	-	-	-	-
Lachnospiraceae #116				FS2C	2.68	0.0085	FS2A	3.49	0.0134	FS2B	2.19	0.0358							-	-	0.02% + 0.19%	0.01% + 0.05%	0.02% + 0.05%	-	-	-	-	-	-	-	-	-	-	-	-	-	-	-	-	-	-	-	-	-	-	-	-	-	-
Erysipelotrichaceae #253				FS2C	2.52	<0.0001													-	-	0.05% + 0.09%	-	-	-	0.03% + 0.08%	-	-	-	-	-	-	-	-	-	-	-	-	-	-	-	-	-	-	-	-	-	-	-	-
Erysipelotrichaceae #355				FS2C	2.24	<0.0001													-	-	0.04% + 0.06%	-	0.01% + 0.03%	-	0.03% + 0.09%	-	-	-	-	-	-	-	-	-	-	-	-	-	-	-	-	-	-	-	-	-	-	-	-
Bacteroides #334				FS2C	2.16	<0.0001													-	-	0.02% + 0.03%	-	-	-	0.01% + 0.03%	0.03% + 0.06%	-	-	-	-	-	-	-	-	0.01% + 0.01%	-	-	-	-	-	-	-	0.01% + 0.01%	-	-	-	-	-	-
Lactobacillus #536				FS2C	2.1	0.0038													-	0.01% + 0.05%	0.02% + 0.04%	-	-	-	-	-	-	-	-	-	-	-	-	-	-	-	-	-	-	-	-	-	-	-	-	-	-	-	-
Romboutsia #56				SC2	3.56	0.0253													-	-	0.66% + 0.63%	0.29% + 0.87%	0.18% + 0.1%	-	-	-	-	-	0.05% + 0.22%	0.04% + 0.08%	-	-	-	-	-	0.04% + 0.17%	-	-	0.02% + 0.13%	0.09% + 1.01%	0.18% + 0.75%	-	-	-	0.04% + 0.58%	0.15% + 0.44%	0.14% + 0.21%	-	-
Ruminococcaceae #66				SC2	2.99	0.0001													-	-	0.01% + 0.05%	0.02% + 0.06%	0.05% + 0.13%	-	0.05% + 0.11%	-	-	0.06% + 0.37%	0.03% + 0.14%	0.07% + 0.16%	-	0.1% + 0.19%	-	-	-	-	-	-	0.02% + 0.06%	0.05% + 0.37%	0.08% + 0.22%	-	0.07% + 0.28%	-	-	0.14% + 0.26%	0.15% + 0.32%	-	0.16% + 0.38%
Clostridium_XlVa #74				SC2	2.81	<0.0001													-	-	-	-	-	0.12% + 0.27%	-	-	0.57% + 0.3%	0.04% + 0.14%	0.03% + 0.05%	-	0.15% + 0.29%	0.02% + 0.03%	-	-	-	-	-	-	-	-	-	-	-	0.03% + 0.31%	-	-	-	-	-
Ruminococcaceae #175				SC2	2.54	0.0082													-	-	0.03% + 0.06%	0.01% + 0.08%	-	-	0.03% + 0.04%	-	-	0.01% + 0.08%	-	0.02% + 0.05%	-	0.02% + 0.08%	-	-	-	-	-	-	-	-	-	-	-	-	-	-	0.02% + 0.03%	-	0.02% + 0.05%
Porphyromonadaceae #197				SC2	2.29	0.0443													-	-	0.02% + 0.04%	-	-	-	-	-	-	-	-	-	-	-	-	-	-	-	-	-	-	-	-	-	-	-	-	-	-	-	-
Enterobacteriaceae #5				FS2A	4.72	<0.0001	FS2C	4.31	0.001										2.21%	15.09% + 4.23%	0.08% + 0.42%	0.01% + 1.03%	-	4.53% + 0.97%	-	11.15% + 15.92%	1.57% + 6.28%	0.03% + 0.46%	0.03% + 0.05%	0.02% + 0.13%	1.34% + 15.19%	-	24.32% + 2.5%	8.93% + 2.62%	8.44% + 8.14%	0.79% + 2.62%	24.74% + 2.22%	11.3% + 8.54%	0.21% + 0.68%	-	-	5.54% + 13.97%	0.06% + 0.11%	9.79% + 33.39%	0.08% + 8.84%	0.03% + 0.53%	0.01% + 0.05%	24.84% + 41.03%	0.11% + 0.57%
Bacteroides #241				FS2A	2.23	0.0001	FS2B	2.07	0.0015				FS2C	2.21	0.0017				0.28%	0.01% + 0.02%	-	-	-	0.03% + 0.03%	0.01% + 0.01%	0.04% + 0.05%	0.01% + 0.04%	0.01% + 0.03%	-	-	-	-	0.08% + 0.03%	0.01% + 0.02%	0.03% + 0.02%	0.02% + 0.02%	0.13% + 0.08%	-	-	0.01% + 0.02%	-	-	-	-	-	-	-	-	-
Bacteroides #152				FS2A	2.28	<0.0001							SC2	2.28	<0.0001				-	-	-	-	-	-	-	-	-	-	-	-	0.03% + 0.06%	-	-	0.01% + 0.04%	0.02% + 0.02%	0.01% + 0.02%	-	-	0.01% + 0.03%	-	-	-	-	-	-	-	-	-	-
Clostridium_sensu_stricto #54				FS2A	3.4	<0.0001													17.34%	-	-	-	-	-	-	-	-	-	-	-	-	-	-	-	0.04% + 0.27%	-	5.64% + 5.63%	-	-	-	-	-	-	-	-	-	-	-	-
Bacteroides #84				FS2B	3.18	0.0367	FS2C	2.53	0.0008										-	0.18% + 0.33%	0.01% + 0.1%	-	0.01% + 0.06%	0.17% + 0.14%	0.03% + 0.06%	-	-	-	-	-	-	-	-	-	-	-	-	-	-	-	-	-	-	0.27% + 0.54%	0.02% + 0.09%	0.01% + 0.05%	-	-	-
Bacteroides #178				FS2B	2.53	<0.0001	FS2A	2.25	0.0109				SC2	2.55	<0.0001				0.03%	-	0.02% + 0.06%	0.01% + 0.03%	-	0.02% + 0.02%	-	-	-	-	-	-	0.03% + 0.06%	0.01% + 0.03%	-	-	0.04% + 0.04%	-	0.02% + 0%	-	0.04% + 0.09%	-	0.01% + 0.04%	0.01% + 0.02%	-	-	-	-	-	-	-
Erysipelotrichaceae #151				FS2B	2.49	0.015				FS2C	2.52	0.0011							-	-	0.03% + 0.05%	0.02% + 0.04%	0.06% + 0.09%	-	-	-	-	-	-	-	-	-	-	-	-	-	-	-	-	-	0.01% + 0.06%	-	-	-	0.01% + 0.05%	0.03% + 0.17%	0.03% + 0.08%	-	-
Lachnospiraceae #289				FS2B	2.36	0.0465										FS2C	2.85	<0.0001	-	-	0.02% + 0.02%	0.01% + 0.04%	-	-	0.04% + 0.12%	-	-	-	-	-	-	-	-	-	-	-	-	-	-	-	-	-	-	-	-	-	-	-	-
Bacteroides #342				FS2B	2.45	0.0425													-	-	-	-	-	-	-	-	-	-	-	-	-	-	-	-	-	-	-	-	0.02% + 0.08%	-	-	-	-	-	-	-	-	-	-
Bacteroidetes #321				FS2B	2.36	0.0002													-	-	0.03% + 0.04%	-	-	-	0.01% + 0.03%	-	-	-	-	-	-	-	-	-	-	-	-	-	-	-	-	-	-	-	-	-	-	-	-
Bacteroides #303				FS2B	2.2	0.0058													-	-	-	-	-	-	-	-	-	-	-	-	-	-	-	0.02% + 0.06%	0.02% + 0.02%	-	-	0.01% + 0.03%	-	-	-	-	-	-	-	-	-	-	-
Ruminococcaceae #130							FS2C	3.02	0.0314	SC2	2.61	0.0031							-	-	0.03% + 0.11%	0.05% + 0.2%	0.03% + 0.07%	-	0.09% + 0.09%	-	-	0.01% + 0.11%	0.02% + 0.16%	0.06% + 0.14%	-	0.03% + 0.21%	-	-	-	-	-	-	-	0.02% + 0.09%	0.04% + 0.07%	-	0.02% + 0.04%	-	0.01% + 0.03%	0.03% + 0.09%	0.05% + 0.1%	-	0.03% + 0.1%
Porphyromonadaceae #199							FS2C	2.4	0.0006	SC2	2.84	<0.0001							-	-	-	0.04% + 0.05%	0.07% + 0.03%	-	-	-	-	-	-	0.1% + 0.2%	-	-	-	-	-	-	-	-	-	-	-	-	-	-	-	-	-	-	-
Lachnospiraceae #88							FS2C	3.34	<0.0001							SC2	3.39	0.0003	-	-	0.01% + 0.4%	0.1% + 0.82%	0.09% + 0.25%	-	0.49% + 0.54%	-	-	-	-	0.02% + 0.05%	-	-	-	-	-	-	-	-	-	-	0.06% + 0.3%	-	0.09% + 0.15%	-	-	-	-	-	-
Bacteroides #90							FS2C	3.48	0.047							FS2B	3.23	0.0091	-	-	-	0.02% + 0.43%	-	-	-	-	-	-	-	-	-	-	-	-	-	-	-	-	0.23% + 0.65%	0.13% + 0.61%	0.06% + 0.27%	-	0.12% + 0.3%	-	-	-	-	-	-
Oscillibacter #97							FS2C	3.2	0.0292										-	-	0.17% + 0.28%	0.14% + 0.23%	0.06% + 0.14%	-	0.18% + 0.32%	-	-	0.08% + 0.18%	0.06% + 0.1%	0.06% + 0.1%	-	0.05% + 0.15%	-	-	-	0.11% + 0.1%	-	-	0.07% + 0.11%	0.08% + 0.12%	0.04% + 0.09%	-	0.06% + 0.06%	-	0.02% + 0.19%	0.04% + 0.17%	0.08% + 0.11%	-	0.08% + 0.15%
Ruminococcaceae #126							FS2C	3.02	<0.0001										-	-	0.01% + 0.07%	0.06% + 0.29%	0.02% + 0.04%	-	0.08% + 0.1%	-	-	-	0.01% + 0.05%	0.06% + 0.12%	-	0.04% + 0.06%	-	-	-	-	-	-	-	0.02% + 0.06%	0.04% + 0.13%	-	0.04% + 0.09%	-	-	-	0.03% + 0.12%	-	0.03% + 0.09%
Lachnospiraceae #226							FS2C	3	0.0001										-	-	0.01% + 0.04%	0.05% + 0.15%	0.07% + 0.11%	-	0.03% + 0.05%	-	-	-	-	-	-	0.02% + 0.07%	-	-	-	-	-	-	-	-	-	-	-	-	-	-	-	-	0.01% + 0.11%
Clostridiales #118							FS2C	2.94	0.0355										-	-	0.07% + 0.11%	0.08% + 0.11%	0.07% + 0.06%	-	0.07% + 0.09%	-	-	0.02% + 0.13%	0.06% + 0.09%	0.01% + 0.05%	-	0.01% + 0.08%	-	-	-	-	-	-	0.06% + 0.12%	0.01% + 0.09%	0.06% + 0.14%	-	0.03% + 0.08%	-	-	-	0.02% + 0.12%	-	-
Ruminococcaceae #167							FS2C	2.61	0.0065										-	-	0.02% + 0.04%	0.02% + 0.07%	-	-	-	-	-	0.04% + 0.07%	0.01% + 0.03%	-	-	0.02% + 0.05%	-	-	0.04% + 0.08%	0.02% + 0.06%	-	-	0.02% + 0.09%	0.02% + 0.03%	-	-	-	-	0.03% + 0.11%	0.03% + 0.07%	0.01% + 0.03%	-	0.02% + 0.06%
Lachnospiraceae #428							FS2C	2.22	0.0015										-	-	-	0.02% + 0.04%	0.02% + 0.11%	-	-	-	-	-	-	-	-	-	-	-	-	-	-	-	-	-	-	-	-	-	-	-	-	-	-
Porphyromonadaceae #702							FS2C	2.05	0.0001										-	-	-	0.01% + 0.03%	-	-	-	-	-	-	-	-	-	-	-	-	-	-	-	-	-	-	-	-	-	-	-	-	-	-	-
Porphyromonadaceae #6							SC2	4.82	<0.0001				FS2C	4.34	0.0012				-	0.01% + 0.03%	5.62% + 4.89%	8.07% + 5.22%	12.92% + 3.71%	2.58% + 6.15%	16.35% + 5.73%	-	0.01% + 0.02%	5.71% + 10.1%	8.91% + 12.63%	8.64% + 9.83%	-	0.1% + 15.8%	-	-	0.01% + 0.02%	0.02% + 0.08%	-	-	0.02% + 2.41%	0.03% + 0.68%	0.06% + 12.34%	0.01% + 3.19%	0.3% + 21.52%	-	0.02% + 2.89%	0.15% + 6.88%	3.75% + 37.36%	0.03% + 0.04%	0.01% + 15.65%
Ruminococcaceae #62							SC2	3.35	0.0039										-	-	0.01% + 0.02%	0.01% + 0.06%	0.07% + 0.11%	-	0.01% + 0.18%	-	-	0.07% + 0.24%	0.18% + 0.45%	0.12% + 0.14%	-	0.2% + 0.6%	-	-	-	-	-	-	0.05% + 0.13%	0.18% + 0.27%	0.07% + 0.14%	-	0.07% + 0.08%	-	-	-	0.14% + 0.34%	-	0.23% + 0.86%
Bacteroides #610							FS2A	2.22	<0.0001				FS2C	2.15	0.0003				-	-	-	-	-	0.02% + 0.02%	-	-	-	-	-	-	-	-	-	-	0.01% + 0.01%	0.02% + 0.02%	-	-	-	-	-	-	-	-	-	-	-	-	-
Clostridium_XlVa #67							FS2A	3.35	0.0035	FS2B	3.06	0.0393							-	-	0.11% + 0.1%	0.19% + 0.27%	0.15% + 0.12%	-	0.23% + 0.17%	-	-	0.01% + 0.11%	0.02% + 0.12%	0.09% + 0.16%	-	0.21% + 0.49%	-	-	-	0.3% + 0.7%	-	-	0.02% + 0.04%	0.2% + 0.22%	0.11% + 0.07%	-	0.09% + 0.18%	-	0.01% + 0.27%	0.01% + 0.1%	0.12% + 0.23%	-	0.17% + 0.39%
Eggerthella #287							FS2A	2.64	<0.0001										-	-	-	-	-	-	-	-	-	0.01% + 0.02%	0.02% + 0.04%	-	-	-	-	-	-	0.08% + 0.07%	-	-	-	-	-	-	-	-	-	-	-	-	-
Bacteroides #330							FS2A	2.24	<0.0001										-	-	-	-	-	-	-	-	-	-	-	-	0.02% + 0.06%	-	-	-	0.01% + 0.01%	0.02% + 0.03%	-	0.01% + 0.02%	-	-	-	-	-	-	-	-	-	-	-
Phascolarctobacterium #528							FS2A	2.21	<0.0001										-	0.01% + 0.03%	-	-	-	0.01% + 0.01%	-	0.01% + 0%	-	-	-	-	-	-	0.04% + 0.04%	-	0.01% + 0.02%	0.02% + 0.02%	-	-	-	-	-	0.01% + 0.01%	-	-	-	-	-	-	-
Betaproteobacteria #629							FS2A	2.02	0.0044										-	-	-	-	-	-	-	-	-	-	-	-	-	-	-	-	-	0.02% + 0.03%	-	-	-	-	-	-	-	-	-	-	-	-	-
Bacteroides #27							FS2B	3.48	0.0105				FS2C	3.87	0.0002				-	-	-	0.01% + 0.14%	-	-	-	-	-	-	-	-	-	-	-	-	-	-	-	-	0.01% + 3.66%	-	-	-	-	0.01% + 0.01%	-	-	-	-	-
Lachnospiraceae #366							FS2B	2.02	0.004							FS2C	2.44	0.0116	-	-	-	-	-	-	0.05% + 0.08%	-	-	-	-	-	-	-	-	-	-	-	-	-	-	0.03% + 0.04%	0.01% + 0.03%	-	-	-	-	-	-	-	-
Lachnospiraceae #65							FS2B	3.23	0.0328										-	-	-	-	-	-	-	-	-	-	0.02% + 0.15%	0.01% + 0.12%	-	-	-	-	-	-	-	-	-	-	-	-	0.03% + 0.16%	-	-	-	0.06% + 0.14%	-	0.01% + 0.85%
Lachnospiraceae #153							FS2B	2.85	0.0006										-	-	-	-	-	-	-	-	-	-	-	-	-	-	-	-	-	-	-	-	0.02% + 0.06%	0.09% + 0.23%	0.01% + 0.03%	-	0.01% + 0.02%	-	0.01% + 0.05%	-	-	-	0.02% + 0.05%
Lachnospiraceae #217							FS2B	2.71	0.0014										-	-	-	-	-	-	0.01% + 0.03%	-	-	-	-	0.02% + 0.05%	-	-	-	-	-	-	-	-	-	0.03% + 0.07%	0.02% + 0.05%	-	-	-	-	-	0.03% + 0.06%	-	0.04% + 0.18%
Lachnospiraceae #386							FS2B	2.02	0.0011										-	-	-	0.02% + 0.03%	-	-	-	-	-	-	-	-	-	-	-	-	-	-	-	-	-	-	-	-	-	-	-	-	-	-	-
Porphyromonadaceae #39										FS2C	4.03	<0.0001							-	-	0.04% + 1.42%	2.1% + 3.8%	1.96% + 4.76%	-	-	-	-	-	-	-	-	-	-	-	-	-	-	-	-	-	-	-	-	-	-	-	-	-	-
Porphyromonadaceae #57										FS2C	3.78	<0.0001							-	-	0.33% + 0.47%	0.71% + 1.2%	1.52% + 1.78%	-	-	-	-	-	-	-	-	-	-	-	-	-	-	-	-	-	-	-	-	-	-	-	-	-	-
Porphyromonadaceae #494										FS2C	2.13	0.0005							-	-	-	-	0.02% + 0.03%	-	-	-	-	-	-	-	-	-	-	-	-	-	-	-	-	-	-	-	-	-	-	-	-	-	-
Porphyromonadaceae #1002										FS2C	2.13	<0.0001							-	-	-	-	0.03% + 0.03%	-	-	-	-	-	-	-	-	-	-	-	-	-	-	-	-	-	-	-	-	-	-	-	-	-	-
Lachnospiraceae #593										FS2C	2.08	0.0029							-	-	-	-	0.02% + 0.02%	-	-	-	-	-	-	-	-	-	-	-	-	-	-	-	-	-	-	-	-	-	-	-	-	-	-
Erysipelotrichaceae #448										FS2C	2.05	0.0043							-	-	-	-	0.02% + 0.02%	-	-	-	-	-	-	-	-	-	-	-	-	-	-	-	-	-	-	-	-	-	-	-	-	-	-
Porphyromonadaceae #673										FS2C	2.04	0.0017							-	-	-	-	0.02% + 0.02%	-	0.01% + 0.02%	-	-	-	-	-	-	-	-	-	-	-	-	-	-	-	-	-	-	-	-	-	-	-	-
Oscillibacter #169										SC2	2.43	0.0009							-	-	0.01% + 0.04%	0.02% + 0.09%	0.04% + 0.03%	-	0.01% + 0.06%	-	-	-	0.01% + 0.03%	0.03% + 0.05%	-	-	-	-	-	0.02% + 0.08%	-	-	-	0.03% + 0.06%	0.01% + 0.04%	-	0.03% + 0.05%	-	-	-	0.03% + 0.07%	-	0.03% + 0.1%
Erysipelotrichaceae #328										SC2	2.41	0.0009							-	-	-	-	0.03% + 0.1%	-	-	-	-	-	-	0.05% + 0.06%	-	-	-	-	-	-	-	-	-	-	-	-	-	-	-	-	-	-	-
Porphyromonadaceae #320										SC2	2.34	<0.0001							-	-	-	-	0.02% + 0.03%	-	-	-	-	-	-	0.02% + 0.08%	-	-	-	-	-	-	-	-	-	-	-	-	-	-	-	-	-	-	-
Lachnospiraceae #60										FS2B	3.46	0.0029							-	-	-	-	-	0.1% + 0.48%	0.18% + 0.18%	-	-	-	0.02% + 0.2%	0.21% + 0.38%	-	0.06% + 0.59%	-	-	-	-	-	-	-	-	0.05% + 0.18%	-	0.07% + 0.19%	-	-	-	0.18% + 0.76%	-	0.31% + 0.97%
Turicibacter #614										FS2B	2.09	0.0041							-	-	-	-	0.02% + 0.03%	-	-	-	-	-	-	-	-	-	-	-	-	-	-	-	-	-	-	-	-	-	-	-	-	-	-
Clostridium_XlVa #80													FS2C	3.79	<0.0001				-	0.13% + 0.21%	-	-	-	1.06% + 2.26%	0.01% + 0.04%	0.17% + 0.16%	0.16% + 0.16%	-	-	-	0.1% + 0.16%	-	-	-	-	-	-	-	-	-	-	-	-	-	-	-	-	-	-
Alistipes #46													FS2C	2.92	0.0206				-	0.09% + 0.27%	-	0.04% + 0.05%	0.02% + 0.06%	0.2% + 0.11%	0.07% + 0.24%	-	0.19% + 0.28%	0.08% + 0.31%	0.09% + 0.16%	0.04% + 0.09%	-	0.09% + 0.18%	-	-	-	-	-	0.22% + 0.53%	0.02% + 0.07%	-	0.03% + 0.06%	0.04% + 0.38%	0.05% + 0.11%	0.21% + 0.42%	0.07% + 0.28%	0.02% + 0.12%	0.06% + 0.15%	-	0.11% + 0.23%
Bacteroides #371													FS2C	2.66	0.0001				-	-	-	-	-	0.01% + 0.1%	-	-	-	-	-	-	-	-	-	-	-	-	-	-	-	-	-	-	-	-	-	-	-	-	-
Clostridium_XlVa #455													FS2C	2.63	0.0025				-	-	-	-	-	0.04% + 0.15%	-	-	-	-	-	-	-	-	-	-	-	-	-	-	-	-	-	-	-	-	-	-	-	-	-
Parasutterella #527													FS2C	2.49	<0.0001				-	-	-	-	-	0.05% + 0.06%	-	-	0.01% + 0.02%	-	-	-	-	-	-	-	-	-	-	-	-	-	-	-	-	-	-	-	-	-	-
Bacteroides #314													FS2C	2.48	<0.0001				-	-	0.01% + 0.01%	-	-	0.07% + 0.07%	0.01% + 0.02%	-	-	-	-	-	-	-	-	-	-	-	-	-	-	-	-	-	-	-	-	-	-	-	-
Bacteroides #229													FS2C	2.45	0.0002				-	0.02% + 0.04%	-	-	-	0.02% + 0.05%	-	-	0.02% + 0.07%	-	-	-	-	-	-	-	-	-	-	0.02% + 0.04%	-	-	-	-	-	-	0.01% + 0.06%	-	-	-	-
Parabacteroides #313													FS2C	2.42	0.0172				-	-	-	-	-	0.03% + 0.05%	-	-	-	-	-	-	-	-	-	-	-	-	-	-	-	-	-	-	-	-	-	-	-	-	-
Bacteroides #460													FS2C	2.37	<0.0001				-	-	-	-	-	0.04% + 0.05%	0.01% + 0.03%	-	-	-	-	-	-	-	-	-	-	-	-	-	-	-	-	-	-	-	-	-	-	-	-
Erysipelotrichaceae #419													FS2C	2.32	<0.0001				-	-	-	-	-	0.02% + 0.05%	-	-	-	-	-	-	-	-	-	-	-	-	-	-	-	-	-	-	-	-	-	-	-	-	-
Ruminococcaceae #274													FS2C	2.31	0.007				-	-	-	-	-	0.03% + 0.07%	-	-	-	-	-	-	-	-	-	-	-	-	-	-	-	-	-	-	-	-	-	-	-	-	-
Bacteroides #617													FS2C	2.22	<0.0001				-	-	-	-	-	0.03% + 0.02%	-	-	-	-	-	-	-	-	-	-	-	-	-	-	-	-	-	-	-	-	-	-	-	-	-
Clostridium_XlVa #873													FS2C	2.21	0.0002				-	-	-	-	-	0.02% + 0.05%	-	-	-	-	-	-	-	-	-	-	-	-	-	-	-	-	-	-	-	-	-	-	-	-	-
Bacteroidales #684													FS2C	2.19	0.0124				-	-	-	-	-	0.01% + 0.04%	-	-	-	-	-	-	-	-	-	-	-	-	-	-	-	-	-	-	-	-	-	-	-	-	-
Parabacteroides #620													FS2C	2.15	0.0011				-	-	-	-	-	0.02% + 0.03%	-	-	-	-	-	-	-	-	-	0.01% + 0.02%	-	-	-	-	-	-	-	-	-	-	-	-	-	-	-
Bacteroides #425													SC2	2.14	<0.0001				-	-	-	-	-	0.02% + 0.02%	-	-	-	-	-	-	-	-	-	-	0.01% + 0.03%	-	-	-	-	-	-	-	-	-	-	-	-	-	-
Lachnospiraceae #164																FS2C	3.46	0.0022	-	-	-	0.02% + 0.15%	0.14% + 0.29%	-	0.45% + 1.1%	-	-	-	-	-	-	-	-	-	-	-	-	-	-	0.01% + 0.09%	0.02% + 0.11%	-	0.04% + 0.1%	-	-	-	0.01% + 0.04%	-	-
Lachnospiraceae #140																FS2C	2.93	0.0036	-	-	0.01% + 0.02%	0.01% + 0.09%	-	-	0.1% + 0.13%	-	-	-	-	-	-	-	-	-	-	-	-	-	-	-	-	-	0.02% + 0.06%	-	-	-	-	-	0.01% + 0.13%
Unclassified Bacteria #190																FS2C	2.77	0.0011	-	-	0.01% + 0.02%	0.02% + 0.06%	0.04% + 0.02%	-	0.07% + 0.09%	-	-	-	0.01% + 0.05%	0.04% + 0.05%	-	-	-	-	-	-	-	-	-	-	0.02% + 0.03%	-	-	-	-	-	0.03% + 0.08%	-	-
Porphyromonadaceae #237																FS2C	2.57	0.0063	-	-	-	-	-	-	0.07% + 0.15%	-	-	-	-	-	-	-	-	-	-	-	-	-	-	-	-	-	-	-	-	-	-	-	-
Porphyromonadaceae #633																FS2C	2.46	<0.0001	-	-	-	-	-	-	0.03% + 0.1%	-	-	-	-	-	-	-	-	-	-	-	-	-	-	-	-	-	-	-	-	-	-	-	-
Lachnospiraceae #717																FS2C	2.45	<0.0001	-	-	-	-	0.01% + 0.04%	-	0.05% + 0.08%	-	-	-	-	-	-	-	-	-	-	-	-	-	-	-	-	-	-	-	-	-	-	-	-
Bifidobacterium #475																FS2C	2.41	0.0044	-	-	0.01% + 0.03%	-	-	-	0.04% + 0.05%	-	-	-	-	-	-	-	-	-	-	-	-	-	-	-	-	-	-	-	-	-	-	-	-
Lachnospiraceae #590																FS2C	2.38	<0.0001	-	-	-	-	0.01% + 0.02%	-	0.02% + 0.02%	-	-	-	-	-	-	-	-	-	-	-	-	-	-	-	-	-	-	-	-	-	-	-	-
Lachnospiraceae #973																FS2C	2.38	<0.0001	-	-	-	-	-	-	0.02% + 0.06%	-	-	-	-	-	-	-	-	-	-	-	-	-	-	-	-	-	-	-	-	-	-	-	-
Bacteroidetes #383																FS2C	2.35	<0.0001	-	-	-	-	-	-	0.04% + 0.09%	-	-	-	-	-	-	-	-	-	-	-	-	-	-	-	-	-	-	-	-	-	-	-	-
Flavonifractor #828																FS2C	2.33	<0.0001	-	-	-	0.01% + 0.02%	-	-	0.02% + 0.02%	-	-	-	-	-	-	-	-	-	-	-	-	-	-	-	-	-	-	-	-	-	-	-	-
Lachnospiraceae #582																FS2C	2.3	0.0039	-	-	-	-	-	-	0.02% + 0.03%	-	-	-	-	-	-	-	-	-	-	-	-	-	-	-	-	-	-	-	-	-	-	-	-
Lachnospiraceae #569																FS2C	2.29	0.0014	-	-	-	-	0.01% + 0.02%	-	0.02% + 0.04%	-	-	-	-	-	-	-	-	-	-	-	-	-	-	-	-	-	-	-	-	-	-	-	-
Bacteroides #853																FS2C	2.27	<0.0001	-	-	-	-	-	-	0.02% + 0.03%	-	-	-	-	-	-	-	-	-	-	-	-	-	-	-	-	-	-	-	-	-	-	-	-
Lachnospiraceae #305																FS2C	2.25	0.0225	-	-	-	-	-	-	0.02% + 0.03%	-	-	-	-	-	-	-	-	-	-	-	-	-	-	-	-	-	-	-	-	-	0.02% + 0.06%	-	-
Porphyromonadaceae #513																FS2C	2.23	0.0051	-	-	0.01% + 0.03%	0.02% + 0.03%	0.01% + 0.02%	-	0.02% + 0.01%	-	-	-	-	-	-	-	-	-	-	-	-	-	-	-	-	-	-	-	-	-	-	-	-
Lachnospiraceae #462																FS2C	2.23	0.0337	-	-	-	-	-	-	0.02% + 0.05%	-	-	-	-	-	-	-	-	-	-	-	-	-	-	-	-	-	-	-	-	-	-	-	-
Porphyromonadaceae #215																FS2C	2.22	0.0318	-	-	0.02% + 0.02%	0.02% + 0.05%	0.03% + 0.03%	-	0.04% + 0.04%	-	-	-	-	-	-	-	-	-	-	-	-	-	-	-	-	-	-	-	-	-	-	-	-
Porphyromonadaceae #349																FS2C	2.22	0.0227	-	-	-	-	0.02% + 0.04%	-	0.02% + 0.03%	-	-	-	-	-	-	-	-	-	-	-	-	-	-	-	-	-	-	-	-	-	-	-	-
Bacteroides #683																FS2C	2.2	<0.0001	-	-	-	-	-	-	0.02% + 0.02%	-	-	-	-	-	-	-	-	-	-	-	-	-	-	-	-	-	-	-	-	-	-	-	-
Porphyromonadaceae #902																FS2C	2.2	<0.0001	-	-	-	-	-	-	0.02% + 0.03%	-	-	-	-	-	-	-	-	-	-	-	-	-	-	-	-	-	-	-	-	-	-	-	-
Porphyromonadaceae #443																FS2C	2.18	0.0002	-	-	-	-	-	-	0.02% + 0.03%	-	-	-	-	-	-	-	-	-	-	-	-	-	-	-	-	-	-	-	-	-	-	-	-
Porphyromonadaceae #340																FS2C	2.17	0.0065	-	-	0.01% + 0.02%	-	0.01% + 0.02%	-	0.02% + 0.03%	-	-	-	-	-	-	-	-	-	-	-	-	-	-	-	-	-	-	-	-	-	-	-	-
Porphyromonadaceae #573																FS2C	2.15	0.0004	-	-	-	-	-	-	0.02% + 0.03%	-	-	-	-	-	-	-	-	-	-	-	-	-	-	-	-	-	-	-	-	-	-	-	-
Lachnospiraceae #626																FS2C	2.12	<0.0001	-	-	-	-	-	-	0.03% + 0.03%	-	-	-	-	-	-	-	-	-	-	-	-	-	-	-	-	-	-	-	-	-	-	-	-
Olsenella #58																SC2	3.46	<0.0001	-	-	0.16% + 0.24%	0.1% + 0.14%	0.16% + 0.22%	-	0.09% + 0.23%	-	-	-	-	-	-	-	-	-	-	-	-	-	-	-	-	-	-	-	-	-	-	-	-
Bacteroides #32																FS2B	3.71	0.0002	-	0.03% + 0.04%	0.33% + 0.33%	1.06% + 1.29%	0.05% + 0.55%	-	0.56% + 1.32%	-	0.04% + 0.14%	0.22% + 1.63%	0.5% + 1.29%	0.22% + 0.92%	-	-	-	-	0.01% + 0.29%	-	0.01% + 0.01%	-	0.12% + 0.95%	0.84% + 2.56%	0.5% + 0.65%	-	0.52% + 1.23%	-	-	0.01% + 1.89%	0.01% + 0.59%	-	-
Lachnospiraceae #273																FS2B	2.4	0.0088	-	-	-	-	-	-	0.03% + 0.05%	-	-	-	-	0.02% + 0.04%	-	-	-	-	-	-	-	-	-	-	0.03% + 0.06%	-	0.04% + 0.07%	-	-	-	0.01% + 0.04%	-	-
Lachnospiraceae #390																FS2B	2.37	<0.0001	-	-	-	-	-	-	-	-	-	-	-	-	-	-	-	-	-	-	-	-	-	-	-	-	0.02% + 0.08%	-	-	-	-	-	-
Firmicutes #484																FS2B	2.13	0.008	-	-	-	-	-	-	0.02% + 0.02%	-	-	-	-	-	-	-	-	-	-	-	-	-	-	-	-	-	-	-	-	-	-	-	-
1LDA and p-value determined at each time point indicated using LEFsE. Only OTUs that are significantly enriched/deplented in SC2, FS2A, FS2B, or FS2C are reported.
2in vitro cultured simplified community samples represent the values obtained from sequencing cultures used to isolate SC2, FS2A, FS2B, and FS2C as described in Fig 4E. Data reported are the median +/- the interquartile range when multiple replicates were sequenced (SC2, FS2A, FS2B) or from a single time point (FS2C,).
3HMbmouse label indicates the FMT material collected from mice that were not treated with antibiotics as described in Figure 5.
[truncated: 7 more columns]
